# Supplementary material for: [4-Bromo-N-(pyridin-2-yl­methyl­idene)aniline-κ2 N,N′]bis­(1,1,1,5,5,5-hexa­fluoro­pentane-2,4-dionato-κ2 O,O′)nickel(II)
Source: Acta Crystallogr Sect E Struct Rep Online. 2011 Mar 9;67(Pt 4):m404–5. doi: 10.1107/S1600536811005599 (PMC3100069; doi:10.1107/S1600536811005599)
Supplement: Supplementary file 1 [file e-67-0m404-sup1.cif]

##############################################################################
###                                                                        ###
###        Electronic paper (Acta Crystallographica Section E)             ###
###                                                                        ###
##############################################################################
#                                                                            #
# This CIF contains the data in a paper accepted for publication in Acta     #
# Crystallographica Section E. It conforms to the requirements of Notes      #
# for Authors for Section E, and has been peer reviewed under the auspices   #
# of the IUCr Commission on Journals.                                        #
#                                                                            #
# Full details of the Crystallographic Information File format               #
# are given in the paper "The Crystallographic Information File (CIF):       #
# a New Standard Archive File for Crystallography" by S. R. Hall, F. H.      #
# Allen and I. D. Brown [Acta Cryst. (1991), A47, 655-685].                  #
#                                                                            #
# The current version of the core CIF dictionary is obtainable from          #
# ftp://ftp.iucr.org/pub/cif_core.dic. The current version number is 2.4.    #
#                                                                            #
# Software is freely available for graphical display of the structure(s) in  #
# this CIF.  For information consult the CIF home page http://www.iucr.org/  #
# cif/home.html                                                              #
#                                                                            #
# This file may be used for bona fide research purposes within the           #
# scientific community so long as proper attribution is given to the journal # 
# article from which it was obtained.                                        #
#                                                                            #
##############################################################################
                                             
data_I
_audit_creation_method     SHELXL-97
_chemical_name_systematic
;
[4-Bromo-<i>N</i>-(pyridin-2-ylmethylidene)aniline-
\k^2^<i>N</i>,<i>N</i>']bis(1,1,1,5,5,5-hexafluoropentane-2,4-dionato-
\k^2^<i>O</i>,<i>O'</i>)nickel(II)
;
_chemical_name_common     ?
_chemical_formula_moiety     'C22 H11 Br F12 N2 Ni O4'
_chemical_formula_sum     'C22 H11 Br F12 N2 Ni O4'
_chemical_formula_iupac     '[Ni (C5 H F6 O2)2 (C12 H9 Br N2)]'
_chemical_formula_weight     733.95
_chemical_melting_point     429
_symmetry_cell_setting     monoclinic
_symmetry_space_group_name_H-M     'C 2/c'
_symmetry_space_group_name_Hall     -C2yc
loop_
    _symmetry_equiv_pos_as_xyz
    'x, y, z'
    '-x, y, -z+1/2'
    'x+1/2, y+1/2, z'
    '-x+1/2, y+1/2, -z+1/2'
    '-x, -y, -z'
    'x, -y, z-1/2'
    '-x+1/2, -y+1/2, -z'
    'x+1/2, -y+1/2, z-1/2'
_cell_length_a     31.251(8)
_cell_length_b     10.006(3)
_cell_length_c     17.653(5)
_cell_angle_alpha     90.00
_cell_angle_beta     103.952(5)
_cell_angle_gamma     90.00
_cell_volume     5358(2)
_cell_formula_units_Z     8
_cell_measurement_reflns_used     3767
_cell_measurement_theta_min     2.37
_cell_measurement_theta_max     24.85
_cell_measurement_temperature     150(2)
_exptl_crystal_description     block
_exptl_crystal_colour     Brown
_exptl_crystal_size_max     0.22
_exptl_crystal_size_mid     0.12
_exptl_crystal_size_min     0.11
_exptl_crystal_density_diffrn     1.820
_exptl_crystal_density_meas     ?
_exptl_crystal_density_method     'not measured'
_exptl_crystal_F_000     2880
_exptl_absorpt_coefficient_mu     2.332
_exptl_absorpt_correction_type     multi-scan
_exptl_absorpt_process_details     '(SADABS; Bruker, 1997)'
_exptl_absorpt_correction_T_min     0.6280
_exptl_absorpt_correction_T_max     0.7835
_exptl_special_details
;
;
_diffrn_ambient_temperature     150(2)
_diffrn_radiation_type     MoK\a
_diffrn_radiation_wavelength     0.71073
_diffrn_radiation_source     'fine-focus sealed tube'
_diffrn_radiation_monochromator     graphite
_diffrn_measurement_device_type     'Bruker SMART CCD area-detector'
_diffrn_measurement_method     '\f and \w'
_diffrn_detector_area_resol_mean     100
_diffrn_reflns_number     27645
_diffrn_reflns_av_R_equivalents     0.1450
_diffrn_reflns_av_sigmaI/netI     0.1198
_diffrn_reflns_theta_min     1.34
_diffrn_reflns_theta_max     27.50
_diffrn_reflns_theta_full     25.00
_diffrn_measured_fraction_theta_max     0.974
_diffrn_measured_fraction_theta_full     0.984
_diffrn_reflns_limit_h_min     -39
_diffrn_reflns_limit_h_max     40
_diffrn_reflns_limit_k_min     -12
_diffrn_reflns_limit_k_max     12
_diffrn_reflns_limit_l_min     -22
_diffrn_reflns_limit_l_max     22
_diffrn_standards_number     0
_diffrn_standards_interval_count     ?
_diffrn_standards_interval_time     ?
_diffrn_standards_decay_%     0
_refine_special_details
;
Refinement of <i>F</i>^2^ against ALL reflections. The weighted <i>R</i>-factor
<i>wR</i> and goodness of fit <i>S</i> are based on <i>F</i>^2^, conventional
<i>R</i>-factors <i>R</i> are based on <i>F</i>, with <i>F</i> set to zero for
negative <i>F</i>^2^. The threshold expression of <i>F</i>^2^ >
\s(<i>F</i>^2^) is used only for calculating <i>R</i>-factors(gt) <i>etc</i>.
and is not relevant to the choice of reflections for refinement.
<i>R</i>-factors based on <i>F</i>^2^ are statistically about twice as large
as those based on <i>F</i>, and <i>R</i>- factors based on ALL data will be
even larger.
;
_reflns_number_total     5988
_reflns_number_gt     3422
_reflns_threshold_expression     I>2\s(I)
_refine_ls_structure_factor_coef     Fsqd
_refine_ls_matrix_type     full
_refine_ls_R_factor_all     0.0993
_refine_ls_R_factor_gt     0.0542
_refine_ls_wR_factor_gt     0.1102
_refine_ls_wR_factor_ref     0.1322
_refine_ls_goodness_of_fit_ref     0.909
_refine_ls_restrained_S_all     0.909
_refine_ls_number_reflns     5988
_refine_ls_number_parameters     379
_refine_ls_number_restraints     0
_refine_ls_number_constraints     ?
_refine_ls_hydrogen_treatment     constr
_refine_ls_weighting_scheme     calc
_refine_ls_weighting_details
         'calc w=1/[\s^2^(Fo^2^)+(0.0546P)^2^+0.0000P] where P=(Fo^2^+2Fc^2^)/3'
_atom_sites_solution_hydrogens     geom
_atom_sites_solution_primary     direct
_atom_sites_solution_secondary     difmap
_refine_ls_shift/su_max     0.000
_refine_ls_shift/su_mean     0.000
_refine_diff_density_max     1.236
_refine_diff_density_min     -1.124
_refine_ls_extinction_method     none
_refine_ls_extinction_coef     ?
loop_
    _atom_type_symbol
    _atom_type_description
    _atom_type_scat_dispersion_real
    _atom_type_scat_dispersion_imag
    _atom_type_scat_source
    'C' 'C' 0.0033 0.0016
                         'International Tables Vol C Tables 4.2.6.8 and 6.1.1.4'
    'H' 'H' 0.0000 0.0000
                         'International Tables Vol C Tables 4.2.6.8 and 6.1.1.4'
    'Br' 'Br' -0.2901 2.4595
                         'International Tables Vol C Tables 4.2.6.8 and 6.1.1.4'
    'F' 'F' 0.0171 0.0103
                         'International Tables Vol C Tables 4.2.6.8 and 6.1.1.4'
    'N' 'N' 0.0061 0.0033
                         'International Tables Vol C Tables 4.2.6.8 and 6.1.1.4'
    'Ni' 'Ni' 0.3393 1.1124
                         'International Tables Vol C Tables 4.2.6.8 and 6.1.1.4'
    'O' 'O' 0.0106 0.0060
                         'International Tables Vol C Tables 4.2.6.8 and 6.1.1.4'
_computing_data_collection     'SMART (Bruker, 1997)'
_computing_cell_refinement     'SAINT (Bruker, 1997)'
_computing_data_reduction     'SAINT (Bruker, 1997)'
_computing_structure_solution     'SHELXS97 (Sheldrick, 2008)'
_computing_structure_refinement     'SHELXL97 (Sheldrick, 2008)'
_computing_molecular_graphics     'SHELXTL (Sheldrick, 2008)'
_computing_publication_material
;
SHELXTL (Sheldrick, 2008) and publCIF (Westrip, 2010)
;
loop_
    _atom_site_type_symbol
    _atom_site_label
    _atom_site_fract_x
    _atom_site_fract_y
    _atom_site_fract_z
    _atom_site_U_iso_or_equiv
    _atom_site_adp_type
    _atom_site_calc_flag
    _atom_site_refinement_flags
    _atom_site_occupancy
    _atom_site_disorder_assembly
    _atom_site_disorder_group
    Ni Ni1 0.089498(18) 0.60018(5) 0.17271(3) 0.01947(16) Uani d . 1 . .
    Br Br1 0.279804(16) 0.50379(5) -0.01356(3) 0.03493(16) Uani d . 1 . .
    N N1 0.10544(11) 0.4874(3) 0.0821(2) 0.0180(8) Uani d . 1 . .
    N N2 0.03045(12) 0.5037(3) 0.1283(2) 0.0193(8) Uani d . 1 . .
    O O1 0.06741(10) 0.7013(3) 0.25796(16) 0.0227(7) Uani d . 1 . .
    O O2 0.07571(10) 0.7678(3) 0.10485(16) 0.0206(7) Uani d . 1 . .
    O O3 0.14882(9) 0.6873(3) 0.21444(17) 0.0253(7) Uani d . 1 . .
    O O4 0.10989(9) 0.4413(3) 0.24516(16) 0.0215(7) Uani d . 1 . .
    C C1 0.22491(15) 0.4979(4) 0.0144(3) 0.0268(11) Uani d . 1 . .
    C C2 0.20348(15) 0.3757(5) 0.0139(3) 0.0318(12) Uani d . 1 . .
    H H2 0.2157 0.2965 -0.0018 0.038 Uiso calc R 1 . .
    C C3 0.16424(15) 0.3716(4) 0.0365(3) 0.0269(11) Uani d . 1 . .
    H H3 0.1497 0.2885 0.0375 0.032 Uiso calc R 1 . .
    C C4 0.14579(14) 0.4876(4) 0.0578(3) 0.0197(10) Uani d . 1 . .
    C C5 0.16748(15) 0.6093(4) 0.0566(3) 0.0257(11) Uani d . 1 . .
    H H5 0.1549 0.6892 0.0707 0.031 Uiso calc R 1 . .
    C C6 0.20726(14) 0.6144(4) 0.0351(3) 0.0236(10) Uani d . 1 . .
    H H6 0.2221 0.6971 0.0347 0.028 Uiso calc R 1 . .
    C C7 0.07464(14) 0.4036(4) 0.0519(3) 0.0222(10) Uani d . 1 . .
    H H7 0.0788 0.3410 0.0139 0.027 Uiso calc R 1 . .
    C C8 0.03340(13) 0.4058(4) 0.0765(2) 0.0168(9) Uani d . 1 . .
    C C9 -0.00087(15) 0.3178(4) 0.0481(3) 0.0255(11) Uani d . 1 . .
    H H9 0.0019 0.2505 0.0116 0.031 Uiso calc R 1 . .
    C C10 -0.03943(15) 0.3295(4) 0.0736(3) 0.0261(11) Uani d . 1 . .
    H H10 -0.0632 0.2691 0.0560 0.031 Uiso calc R 1 . .
    C C11 -0.04250(15) 0.4301(5) 0.1249(3) 0.0265(11) Uani d . 1 . .
    H H11 -0.0687 0.4407 0.1426 0.032 Uiso calc R 1 . .
    C C12 -0.00710(14) 0.5167(4) 0.1508(3) 0.0223(10) Uani d . 1 . .
    H H12 -0.0098 0.5870 0.1855 0.027 Uiso calc R 1 . .
    C C13 0.07108(15) 0.8261(4) 0.2653(2) 0.0236(10) Uani d . 1 . .
    C C14 0.06750(18) 0.8781(5) 0.3451(3) 0.0326(12) Uani d . 1 . .
    C C15 0.07746(15) 0.9195(4) 0.2105(3) 0.0249(11) Uani d . 1 . .
    H H15 0.0810 1.0110 0.2250 0.030 Uiso calc R 1 . .
    C C16 0.07882(15) 0.8822(4) 0.1348(3) 0.0241(11) Uani d . 1 . .
    C C17 0.08415(17) 0.9929(4) 0.0773(3) 0.0278(11) Uani d . 1 . .
    C C18 0.18236(15) 0.6331(4) 0.2566(3) 0.0227(10) Uani d . 1 . .
    C C19 0.22211(17) 0.7250(6) 0.2750(3) 0.0410(14) Uani d . 1 . .
    C C20 0.18587(15) 0.5046(4) 0.2881(3) 0.0281(11) Uani d . 1 . .
    H H20 0.2140 0.4740 0.3162 0.034 Uiso calc R 1 . .
    C C21 0.14966(15) 0.4192(4) 0.2797(3) 0.0232(10) Uani d . 1 . .
    C C22 0.15671(15) 0.2806(5) 0.3172(3) 0.0286(11) Uani d . 1 . .
    F F1 0.11909(12) 0.9686(3) 0.0484(2) 0.0590(10) Uani d . 1 . .
    F F2 0.04965(11) 0.9967(3) 0.01655(16) 0.0474(9) Uani d . 1 . .
    F F3 0.08890(12) 1.1150(3) 0.10758(16) 0.0516(9) Uani d . 1 . .
    F F4 0.03084(12) 0.8339(3) 0.3627(2) 0.0651(10) Uani d . 1 . .
    F F5 0.06729(15) 1.0080(3) 0.35147(18) 0.0703(12) Uani d . 1 . .
    F F6 0.09967(13) 0.8311(4) 0.40128(18) 0.0775(13) Uani d . 1 . .
    F F7 0.22453(10) 0.8019(3) 0.2159(2) 0.0584(10) Uani d . 1 . .
    F F8 0.21997(13) 0.8058(4) 0.3339(2) 0.0789(13) Uani d . 1 . .
    F F9 0.26008(10) 0.6604(4) 0.2971(3) 0.0827(14) Uani d . 1 . .
    F F10 0.13059(10) 0.2608(3) 0.3655(2) 0.0540(9) Uani d . 1 . .
    F F11 0.19792(9) 0.2582(3) 0.35786(17) 0.0395(8) Uani d . 1 . .
    F F12 0.14753(11) 0.1857(3) 0.26264(18) 0.0522(9) Uani d . 1 . .
loop_
    _atom_site_aniso_label
    _atom_site_aniso_U_11
    _atom_site_aniso_U_22
    _atom_site_aniso_U_33
    _atom_site_aniso_U_12
    _atom_site_aniso_U_13
    _atom_site_aniso_U_23
    Ni1 0.0209(3) 0.0193(3) 0.0168(3) -0.0020(2) 0.0019(2) -0.0002(2)
    Br1 0.0284(3) 0.0261(3) 0.0550(4) -0.0007(2) 0.0192(3) -0.0007(2)
    N1 0.0176(19) 0.0186(19) 0.020(2) 0.0011(15) 0.0087(16) 0.0019(15)
    N2 0.019(2) 0.0198(18) 0.0171(19) 0.0022(15) 0.0002(16) 0.0014(15)
    O1 0.0265(17) 0.0234(17) 0.0181(16) -0.0041(13) 0.0051(14) -0.0022(13)
    O2 0.0269(17) 0.0229(16) 0.0123(15) -0.0012(13) 0.0052(14) 0.0002(12)
    O3 0.0202(17) 0.0289(17) 0.0248(17) -0.0049(14) 0.0014(15) -0.0015(14)
    O4 0.0239(17) 0.0250(16) 0.0134(15) -0.0003(13) 0.0001(14) 0.0030(13)
    C1 0.023(3) 0.026(2) 0.028(3) 0.003(2) 0.000(2) 0.001(2)
    C2 0.021(3) 0.025(3) 0.055(4) 0.002(2) 0.019(2) 0.000(2)
    C3 0.024(3) 0.018(2) 0.041(3) -0.0019(18) 0.013(2) 0.000(2)
    C4 0.020(2) 0.020(2) 0.019(2) -0.0013(18) 0.005(2) 0.0001(18)
    C5 0.031(3) 0.023(2) 0.024(2) 0.000(2) 0.008(2) -0.002(2)
    C6 0.019(2) 0.025(2) 0.032(3) -0.0018(19) 0.016(2) 0.002(2)
    C7 0.028(3) 0.016(2) 0.019(2) 0.0015(19) 0.000(2) 0.0013(18)
    C8 0.016(2) 0.021(2) 0.014(2) 0.0027(18) 0.0062(18) 0.0056(18)
    C9 0.030(3) 0.019(2) 0.023(2) -0.0042(19) -0.001(2) -0.0012(19)
    C10 0.020(3) 0.035(3) 0.023(3) -0.008(2) 0.005(2) -0.001(2)
    C11 0.023(3) 0.038(3) 0.020(2) -0.001(2) 0.007(2) 0.002(2)
    C12 0.022(3) 0.027(2) 0.017(2) 0.0056(19) 0.003(2) 0.0011(18)
    C13 0.029(3) 0.024(2) 0.017(2) -0.005(2) 0.003(2) -0.0033(19)
    C14 0.049(3) 0.027(3) 0.024(3) -0.012(2) 0.012(3) -0.005(2)
    C15 0.031(3) 0.020(2) 0.025(3) -0.0018(19) 0.009(2) -0.0032(19)
    C16 0.025(3) 0.019(2) 0.023(2) -0.0035(18) -0.003(2) 0.0025(19)
    C17 0.034(3) 0.024(2) 0.026(3) -0.001(2) 0.009(2) 0.001(2)
    C18 0.025(3) 0.029(3) 0.015(2) -0.005(2) 0.007(2) -0.0012(19)
    C19 0.030(3) 0.044(3) 0.046(4) -0.011(3) 0.003(3) 0.005(3)
    C20 0.020(2) 0.034(3) 0.027(3) 0.001(2) 0.000(2) 0.002(2)
    C21 0.026(3) 0.026(2) 0.016(2) 0.002(2) 0.002(2) -0.0045(19)
    C22 0.023(3) 0.033(3) 0.030(3) 0.001(2) 0.008(2) 0.003(2)
    F1 0.064(2) 0.051(2) 0.075(3) 0.0070(17) 0.042(2) 0.0280(18)
    F2 0.059(2) 0.0475(19) 0.0271(16) -0.0053(15) -0.0060(16) 0.0152(14)
    F3 0.100(3) 0.0219(15) 0.0304(17) -0.0123(16) 0.0116(18) 0.0018(13)
    F4 0.077(3) 0.076(2) 0.058(2) -0.030(2) 0.045(2) -0.0352(19)
    F5 0.158(4) 0.0290(18) 0.0383(19) -0.0167(19) 0.052(2) -0.0129(14)
    F6 0.086(3) 0.113(3) 0.0216(17) 0.031(2) -0.0094(19) -0.0215(19)
    F7 0.050(2) 0.066(2) 0.056(2) -0.0321(17) 0.0068(18) 0.0199(18)
    F8 0.081(3) 0.090(3) 0.069(3) -0.051(2) 0.022(2) -0.045(2)
    F9 0.0247(18) 0.076(3) 0.136(4) -0.0113(18) -0.004(2) 0.041(3)
    F10 0.046(2) 0.054(2) 0.072(2) 0.0198(15) 0.0331(19) 0.0345(17)
    F11 0.0330(16) 0.0378(16) 0.0419(18) 0.0070(13) -0.0021(15) 0.0108(13)
    F12 0.068(2) 0.0274(16) 0.050(2) 0.0015(15) -0.0074(18) -0.0033(15)
_geom_special_details
;
All e.s.d.'s (except the e.s.d. in the dihedral angle between two l.s. planes)
are estimated using the full covariance matrix. The cell e.s.d.'s are taken
into account individually in the estimation of e.s.d.'s in distances, angles
and torsion angles; correlations between e.s.d.'s in cell parameters are only
used when they are defined by crystal symmetry. An approximate (isotropic)
treatment of cell e.s.d.'s is used for estimating e.s.d.'s involving l.s.
planes.
;
loop_
    _geom_bond_atom_site_label_1
    _geom_bond_atom_site_label_2
    _geom_bond_site_symmetry_2
    _geom_bond_distance
    _geom_bond_publ_flag
    Ni1 O3 . 2.020(3) y
    Ni1 O4 . 2.044(3) y
    Ni1 O2 . 2.045(3) y
    Ni1 N2 . 2.063(3) y
    Ni1 O1 . 2.066(3) y
    Ni1 N1 . 2.113(4) y
    Br1 C1 . 1.897(5) ?
    N1 C7 . 1.291(5) ?
    N1 C4 . 1.426(6) ?
    N2 C12 . 1.332(6) ?
    N2 C8 . 1.358(5) ?
    O1 C13 . 1.258(5) ?
    O2 C16 . 1.255(5) ?
    O3 C18 . 1.253(5) ?
    O4 C21 . 1.265(5) ?
    C1 C6 . 1.376(6) ?
    C1 C2 . 1.393(6) ?
    C2 C3 . 1.379(6) ?
    C2 H2 . 0.9500 ?
    C3 C4 . 1.388(6) ?
    C3 H3 . 0.9500 ?
    C4 C5 . 1.396(6) ?
    C5 C6 . 1.386(6) ?
    C5 H5 . 0.9500 ?
    C6 H6 . 0.9500 ?
    C7 C8 . 1.456(6) ?
    C7 H7 . 0.9500 ?
    C8 C9 . 1.384(6) ?
    C9 C10 . 1.390(7) ?
    C9 H9 . 0.9500 ?
    C10 C11 . 1.372(6) ?
    C10 H10 . 0.9500 ?
    C11 C12 . 1.393(6) ?
    C11 H11 . 0.9500 ?
    C12 H12 . 0.9500 ?
    C13 C15 . 1.394(6) ?
    C13 C14 . 1.531(7) ?
    C14 F5 . 1.304(5) ?
    C14 F6 . 1.317(6) ?
    C14 F4 . 1.332(6) ?
    C15 C16 . 1.399(6) ?
    C15 H15 . 0.9500 ?
    C16 C17 . 1.538(6) ?
    C17 F2 . 1.326(5) ?
    C17 F3 . 1.327(5) ?
    C17 F1 . 1.334(6) ?
    C18 C20 . 1.394(6) ?
    C18 C19 . 1.517(7) ?
    C19 F7 . 1.313(6) ?
    C19 F9 . 1.325(6) ?
    C19 F8 . 1.331(7) ?
    C20 C21 . 1.397(6) ?
    C20 H20 . 0.9500 ?
    C21 C22 . 1.529(6) ?
    C22 F10 . 1.330(6) ?
    C22 F12 . 1.333(5) ?
    C22 F11 . 1.333(5) ?
loop_
    _geom_angle_atom_site_label_1
    _geom_angle_atom_site_label_2
    _geom_angle_atom_site_label_3
    _geom_angle_site_symmetry_1
    _geom_angle_site_symmetry_3
    _geom_angle
    _geom_angle_publ_flag
    O3 Ni1 O4 . . 89.27(12) ?
    O3 Ni1 O2 . . 84.55(12) ?
    O4 Ni1 O2 . . 173.82(12) ?
    O3 Ni1 N2 . . 177.27(13) ?
    O4 Ni1 N2 . . 89.36(12) ?
    O2 Ni1 N2 . . 96.80(12) ?
    O3 Ni1 O1 . . 87.79(12) ?
    O4 Ni1 O1 . . 91.93(12) ?
    O2 Ni1 O1 . . 87.99(12) ?
    N2 Ni1 O1 . . 94.62(13) ?
    O3 Ni1 N1 . . 98.24(13) ?
    O4 Ni1 N1 . . 87.91(12) ?
    O2 Ni1 N1 . . 92.82(12) ?
    N2 Ni1 N1 . . 79.35(14) ?
    O1 Ni1 N1 . . 173.97(13) ?
    C7 N1 C4 . . 120.1(4) ?
    C7 N1 Ni1 . . 111.8(3) ?
    C4 N1 Ni1 . . 127.9(3) ?
    C12 N2 C8 . . 118.6(4) ?
    C12 N2 Ni1 . . 127.8(3) ?
    C8 N2 Ni1 . . 113.2(3) ?
    C13 O1 Ni1 . . 121.6(3) ?
    C16 O2 Ni1 . . 121.2(3) ?
    C18 O3 Ni1 . . 126.3(3) ?
    C21 O4 Ni1 . . 124.0(3) ?
    C6 C1 C2 . . 121.5(5) ?
    C6 C1 Br1 . . 119.2(3) ?
    C2 C1 Br1 . . 119.2(3) ?
    C3 C2 C1 . . 118.9(4) ?
    C3 C2 H2 . . 120.5 ?
    C1 C2 H2 . . 120.5 ?
    C2 C3 C4 . . 120.7(4) ?
    C2 C3 H3 . . 119.7 ?
    C4 C3 H3 . . 119.7 ?
    C3 C4 C5 . . 119.4(4) ?
    C3 C4 N1 . . 122.4(4) ?
    C5 C4 N1 . . 118.2(4) ?
    C6 C5 C4 . . 120.5(4) ?
    C6 C5 H5 . . 119.8 ?
    C4 C5 H5 . . 119.8 ?
    C1 C6 C5 . . 119.0(4) ?
    C1 C6 H6 . . 120.5 ?
    C5 C6 H6 . . 120.5 ?
    N1 C7 C8 . . 119.5(4) ?
    N1 C7 H7 . . 120.3 ?
    C8 C7 H7 . . 120.3 ?
    N2 C8 C9 . . 122.1(4) ?
    N2 C8 C7 . . 114.9(4) ?
    C9 C8 C7 . . 123.0(4) ?
    C8 C9 C10 . . 119.0(4) ?
    C8 C9 H9 . . 120.5 ?
    C10 C9 H9 . . 120.5 ?
    C11 C10 C9 . . 118.7(4) ?
    C11 C10 H10 . . 120.7 ?
    C9 C10 H10 . . 120.7 ?
    C10 C11 C12 . . 119.8(5) ?
    C10 C11 H11 . . 120.1 ?
    C12 C11 H11 . . 120.1 ?
    N2 C12 C11 . . 121.9(4) ?
    N2 C12 H12 . . 119.1 ?
    C11 C12 H12 . . 119.1 ?
    O1 C13 C15 . . 128.3(4) ?
    O1 C13 C14 . . 114.1(4) ?
    C15 C13 C14 . . 117.7(4) ?
    F5 C14 F6 . . 108.1(4) ?
    F5 C14 F4 . . 106.8(5) ?
    F6 C14 F4 . . 104.4(4) ?
    F5 C14 C13 . . 114.9(4) ?
    F6 C14 C13 . . 111.0(4) ?
    F4 C14 C13 . . 111.0(4) ?
    C13 C15 C16 . . 121.8(4) ?
    C13 C15 H15 . . 119.1 ?
    C16 C15 H15 . . 119.1 ?
    O2 C16 C15 . . 129.0(4) ?
    O2 C16 C17 . . 112.9(4) ?
    C15 C16 C17 . . 118.1(4) ?
    F2 C17 F3 . . 106.8(4) ?
    F2 C17 F1 . . 106.0(4) ?
    F3 C17 F1 . . 107.4(4) ?
    F2 C17 C16 . . 111.0(4) ?
    F3 C17 C16 . . 114.7(4) ?
    F1 C17 C16 . . 110.5(4) ?
    O3 C18 C20 . . 127.6(4) ?
    O3 C18 C19 . . 112.9(4) ?
    C20 C18 C19 . . 119.5(4) ?
    F7 C19 F9 . . 107.5(5) ?
    F7 C19 F8 . . 106.8(5) ?
    F9 C19 F8 . . 106.1(5) ?
    F7 C19 C18 . . 112.7(4) ?
    F9 C19 C18 . . 113.3(4) ?
    F8 C19 C18 . . 110.0(5) ?
    C18 C20 C21 . . 122.6(4) ?
    C18 C20 H20 . . 118.7 ?
    C21 C20 H20 . . 118.7 ?
    O4 C21 C20 . . 128.4(4) ?
    O4 C21 C22 . . 112.9(4) ?
    C20 C21 C22 . . 118.7(4) ?
    F10 C22 F12 . . 107.4(4) ?
    F10 C22 F11 . . 107.0(4) ?
    F12 C22 F11 . . 106.3(4) ?
    F10 C22 C21 . . 111.5(4) ?
    F12 C22 C21 . . 110.5(4) ?
    F11 C22 C21 . . 113.9(4) ?
loop_
    _geom_hbond_atom_site_label_D
    _geom_hbond_atom_site_label_H
    _geom_hbond_atom_site_label_A
    _geom_hbond_site_symmetry_A
    _geom_hbond_distance_DH
    _geom_hbond_distance_HA
    _geom_hbond_distance_DA
    _geom_hbond_angle_DHA
    _geom_hbond_publ_flag
    C6 H6 Br1 7_565 0.95 3.015 3.870(3) 151 y
    C2 H2 Br1 7_555 0.95 3.017 3.833(3) 145 y
    C12 H12 O1 2_555 0.95 2.532 3.320(4) 140 y
    C11 H11 O4 2_555 0.95 2.610 3.470(3) 151 y
data_global
_journal_date_recd_electronic     2010-08-03
_journal_date_accepted     2011-02-15
_journal_name_full     'Acta Crystallographica, Section E'
_journal_year     2011
_journal_volume     67
_journal_issue      4
_journal_page_first     m404
_journal_page_last     m405
_journal_paper_category     QM
_journal_coeditor_code     ZB2010
_publ_contact_author_name     'Assistant Professor Phimphaka Harding*'
_publ_contact_author_address
;
Molecular Technology Research Unit,
Department of Chemistry
Walailak University,
Thasala,
Nakhon Si Thammarat,
80161, THAILAND
;
_publ_contact_author_email     kphimpha@wu.ac.th
_publ_contact_author_fax     ++66-75-672004
_publ_contact_author_phone     ++66-75-672100
_publ_section_title
;\
[4-Bromo-<i>N</i>-(pyridin-2-ylmethylidene)aniline-\k^2^<i>N</i>,<i>N</i>']\
bis(1,1,1,5,5,5-hexafluoropentane-2,4-dionato-\k^2^<i>O</i>,<i>O'</i>)\
nickel(II)
;
loop_
    _publ_author_name
    _publ_author_footnote
    _publ_author_address
    'Harding, Phimphaka' .
;
Molecular Technology Research Unit,
Department of Chemistry
Walailak University,
Thasala,
Nakhon Si Thammarat 80161
Thailand
;
    'Harding, David J.' .
;
Molecular Technology Research Unit,
Department of Chemistry
Walailak University,
Thasala,
Nakhon Si Thammarat 80161
Thailand
;
    'Soponrat, Nitisastr' .
;
Department of Chemistry,
Faculty of Science,
Taksin University,
Songkhla 90000
Thailand
;
    'Adams, Harry' .
;
Department of Chemistry
Faculty of Science
University of Sheffield
Brook Hill
Sheffield S3 7HF
England
;
