# Supplementary material for: [4-Bromo-N-(pyridin-2-yl­methyl­idene)aniline-κ2 N,N′]bis­(1,1,1,5,5,5-hexa­fluoro­pentane-2,4-dionato-κ2 O,O′)nickel(II)
Source: Acta Crystallogr Sect E Struct Rep Online. 2011 Mar 9;67(Pt 4):m404–5. doi: 10.1107/S1600536811005599 (PMC3100069; doi:10.1107/S1600536811005599)
Supplement: Supplementary file 2 [file e-67-0m404-Isup2.hkl]

# 
# h,k,l, Fc-squared, Fo-squared, sigma(Fo-squared) and status flag 
# 
data_I
_shelx_title '  nk10_0m in C 2/c' 
_shelx_refln_list_code          4 
_shelx_F_calc_maximum      863.06 
_exptl_crystal_F_000      2880.00 
_reflns_d_resolution_high  0.7697 
 
loop_ 
 _symmetry_equiv_pos_as_xyz 
 'x, y, z' 
 '-x, y, -z+1/2' 
 'x+1/2, y+1/2, z' 
 '-x+1/2, y+1/2, -z+1/2' 
 '-x, -y, -z' 
 'x, -y, z-1/2' 
 '-x+1/2, -y+1/2, -z' 
 'x+1/2, -y+1/2, z-1/2' 
 
_cell_length_a    31.2513 
_cell_length_b    10.0063 
_cell_length_c    17.6534 
_cell_angle_alpha  90.000 
_cell_angle_beta  103.952 
_cell_angle_gamma  90.000 
 
_shelx_F_squared_multiplier     1.000 
 
loop_ 
 _refln_index_h 
 _refln_index_k 
 _refln_index_l 
 _refln_F_squared_calc 
 _refln_F_squared_meas 
 _refln_F_squared_sigma 
 _refln_observed_status 
   2   0   0      357.08      292.07     63.28 o 
   4   0   0     7025.13     7623.13    883.45 o 
   6   0   0   299042.16   277402.00  28990.84 o 
   8   0   0    41643.42    38647.38   2475.64 o 
  10   0   0    23510.31    21119.72   1000.94 o 
  12   0   0     1798.19     1680.96    210.04 o 
  14   0   0   127152.10   124378.20   6400.77 o 
  16   0   0   174214.23   165601.92   8556.50 o 
  18   0   0      796.59      958.16    206.39 o 
  20   0   0    13603.43    14185.55    756.01 o 
  22   0   0    20827.27    18366.16   1087.65 o 
  24   0   0      684.92      962.65    322.18 o 
  26   0   0     7744.81     7672.14    614.42 o 
  28   0   0     3644.73     2848.28    490.13 o 
  30   0   0     5697.67     6112.18    827.82 o 
  32   0   0    10798.51    11836.74   1097.77 o 
  34   0   0      460.35      710.71    612.69 o 
  36   0   0     3034.32     4035.44   1231.56 o 
  38   0   0     3965.77     4493.02   1314.32 o 
   1   1   0    25824.42    21857.36   2045.97 o 
   3   1   0     3228.52     3053.84    238.46 o 
   5   1   0     1115.73     1285.86    132.46 o 
   7   1   0   154796.95   153284.86   9042.76 o 
   9   1   0    22915.13    24326.17   1501.40 o 
  11   1   0   107592.61    98428.91   6092.67 o 
  13   1   0    23687.36    21017.45   1261.34 o 
  15   1   0     5296.06     5668.13    254.92 o 
  17   1   0    19750.79    17651.12    581.66 o 
  19   1   0       89.36       12.47    142.06 o 
  21   1   0    32981.15    30671.74   1040.69 o 
  23   1   0     4666.20     3881.07    342.74 o 
  25   1   0     9425.29     9739.18    676.01 o 
  27   1   0     6725.70     6575.53    443.09 o 
  29   1   0     4411.75     3358.40    457.76 o 
  31   1   0       44.11      107.94    357.03 o 
  33   1   0     2874.42     2952.30    567.36 o 
  35   1   0     2924.13     2661.86    605.26 o 
  37   1   0     3449.10     3573.39    704.36 o 
  39   1   0      108.01      312.78    712.29 o 
   0   2   0    87203.86    86654.32   5048.75 o 
   2   2   0     6505.52     5482.14    650.44 o 
   4   2   0     3332.48     3021.18    244.24 o 
   6   2   0    43407.36    37589.37   2652.20 o 
   8   2   0      403.54      429.81    143.75 o 
  10   2   0    28583.46    29989.95   2062.42 o 
  12   2   0    12067.95    13022.61    901.15 o 
  14   2   0     1776.24     2205.89    235.40 o 
  16   2   0    31414.30    29545.28   2749.63 o 
  18   2   0    26791.22    22314.97    964.56 o 
  20   2   0     6909.88     6705.90    628.29 o 
  22   2   0    12205.96    10830.25    469.69 o 
  24   2   0       41.61       64.81    205.48 o 
  26   2   0      968.59      918.79    285.66 o 
  28   2   0     1690.37     1939.78    386.82 o 
  30   2   0    12740.08    12016.50    758.16 o 
  32   2   0     3343.32     3483.31    538.08 o 
  34   2   0      778.67     1064.48    450.64 o 
  36   2   0     5509.15     5048.25    691.05 o 
  38   2   0      812.21     1294.57    581.07 o 
   1   3   0     3526.21     3602.91    169.21 o 
   3   3   0    15603.29    12579.58   1166.35 o 
   5   3   0    14872.99    13917.74    812.02 o 
   7   3   0    35516.16    28009.04   2600.75 o 
   9   3   0      751.35      913.87    135.19 o 
  11   3   0     9367.46     8499.11    778.35 o 
  13   3   0     8580.75     8349.73    732.47 o 
  15   3   0     4924.67     5045.53    448.57 o 
  17   3   0       86.06       66.93    195.66 o 
  19   3   0    12166.29    11115.59    813.92 o 
  21   3   0     7388.04     6172.82    691.89 o 
  23   3   0    33262.88    29143.79   2278.15 o 
  25   3   0     1434.20     1143.94    822.67 o 
  27   3   0      289.47      374.82    730.18 o 
  29   3   0     9879.22     8763.64    567.37 o 
  31   3   0     1196.98     1113.30    367.57 o 
  33   3   0      320.71      112.89    356.65 o 
  35   3   0       18.42      -95.10    385.02 o 
  37   3   0       22.26      103.74    422.19 o 
   0   4   0    46421.88    45306.59   3234.35 o 
   2   4   0    48693.14    44361.65   2216.65 o 
   4   4   0    42513.27    33882.47   3132.97 o 
   6   4   0      504.29      382.12    133.88 o 
   8   4   0    12964.71    13236.94    534.05 o 
  10   4   0     3162.08     2651.22    203.22 o 
  12   4   0   100491.76    94491.64   3042.46 o 
  14   4   0    33095.70    32444.22   1968.71 o 
  16   4   0      161.47      233.42    234.78 o 
  18   4   0    53793.93    55225.86   3240.05 o 
  20   4   0    14701.47    15137.31   1164.18 o 
  22   4   0     1535.24      875.60    538.76 o 
  24   4   0    16223.16    16536.07   1966.61 o 
  26   4   0     2197.83     1421.41   1007.64 o 
  28   4   0     6403.39     5461.72   1474.96 o 
  30   4   0     3126.29     4600.11   1465.22 o 
  32   4   0     3401.48     3563.26   1450.62 o 
   1   5   0    33753.93    30984.82   1469.83 o 
   3   5   0    21545.28    20070.36    950.79 o 
   5   5   0      250.51      232.60    139.63 o 
   7   5   0   125253.80   113585.43   5308.87 o 
   9   5   0    25816.33    21855.43    973.49 o 
  11   5   0     6542.32     6168.13    608.55 o 
  13   5   0    15341.86    13340.30    526.21 o 
  15   5   0    20514.28    18640.73    848.67 o 
  17   5   0    11098.97    10699.51    721.67 o 
  19   5   0      686.40      698.69    219.51 o 
  21   5   0     2545.37     2409.97    540.18 o 
  23   5   0    39871.00    43743.20   3335.56 o 
  25   5   0     2384.24     2852.56   1265.64 o 
   0   6   0    42763.07    40643.06   3444.63 o 
   2   6   0    20477.75    17326.72   1013.39 o 
   4   6   0    58349.49    53323.89   2461.34 o 
   6   6   0     1553.71     1636.74    234.58 o 
   8   6   0     4365.68     4373.14    297.68 o 
  10   6   0     6932.90     6460.09    351.86 o 
  12   6   0    24848.67    24194.65    842.43 o 
  14   6   0     9530.48     9681.65    592.41 o 
  16   6   0     4850.12     5218.93    332.48 o 
  18   6   0    36997.89    34976.21   2846.79 o 
  20   6   0     5320.79     4764.12    439.56 o 
  22   6   0      757.74      786.11    284.54 o 
  24   6   0     9268.19     8364.82    776.06 o 
  26   6   0      102.45      -92.49    618.22 o 
   1   7   0    18163.13    16341.45    915.00 o 
   3   7   0     1335.14      916.58    243.84 o 
   5   7   0      439.12      595.03    228.33 o 
   7   7   0    30381.95    28735.85   1701.74 o 
   9   7   0     7424.79     6515.44    473.43 o 
  11   7   0    12194.60    12416.28    651.89 o 
  13   7   0     9638.36     9390.51    518.66 o 
  15   7   0      395.67      388.40    241.86 o 
  17   7   0     1196.85      991.18    254.24 o 
  19   7   0     2560.50     2116.85    394.17 o 
  21   7   0     1875.58     1728.23    407.70 o 
  23   7   0     5230.87     5189.66    561.39 o 
  25   7   0     2410.62     2322.95    687.50 o 
  27   7   0     1073.30     1135.82    363.60 o 
   0   8   0    60970.63    59073.02   6298.22 o 
   2   8   0     9596.73     9923.82    576.52 o 
   4   8   0     3710.16     3028.84    392.98 o 
   6   8   0    10432.41    10049.75    624.36 o 
   8   8   0     7762.19     7344.92    558.39 o 
  10   8   0    12798.86    11887.02    657.55 o 
  12   8   0      702.04      662.67    295.70 o 
  14   8   0     5403.99     5532.38    484.47 o 
  16   8   0     7875.60     7682.30    531.64 o 
  18   8   0      779.58      564.70    331.29 o 
  20   8   0     8585.57     8125.92    792.80 o 
  22   8   0     3112.72     3890.44    570.84 o 
  24   8   0      476.29      486.71    398.71 o 
  26   8   0     1434.04     1215.82    478.10 o 
  28   8   0      639.50      923.46    440.53 o 
  30   8   0     1083.12      992.71    397.99 o 
   1   9   0     1342.96     1320.42    361.09 o 
   3   9   0      858.05      652.38    338.70 o 
   5   9   0     2366.03     1774.43    407.45 o 
   7   9   0     6466.96     5557.93    750.99 o 
   9   9   0     2906.38     2485.90    501.69 o 
  11   9   0    12360.58    13398.45    829.83 o 
  13   9   0     1369.06     1237.74    417.66 o 
  15   9   0      211.40      254.66    356.97 o 
  17   9   0     5288.83     5732.82    534.31 o 
  19   9   0     1629.56     1927.96    478.71 o 
  21   9   0     2817.22     2866.56    659.05 o 
  23   9   0     1698.32     1545.51    587.71 o 
  25   9   0     1400.72     1913.14    844.57 o 
  27   9   0     7660.34     7967.13   1677.81 o 
   0  10   0    73676.39    74278.95   3254.16 o 
   2  10   0      298.32        5.07    341.83 o 
   4  10   0      315.22      595.14    377.58 o 
   6  10   0    14357.10    15938.97   1266.51 o 
   8  10   0     1520.16     1363.92    486.81 o 
  10  10   0     2140.27     2160.38    533.15 o 
  12  10   0     1716.76     1208.29    491.60 o 
  14  10   0    12069.29    13117.92    963.38 o 
  16  10   0    25345.77    29561.22   2020.76 o 
  18  10   0      183.75      -44.32    505.31 o 
  20  10   0     2137.38     1497.20    676.85 o 
  22  10   0     7342.64     7538.74   1256.33 o 
  24  10   0        1.20     -179.72    665.49 o 
   1  11   0     2167.67     1532.19    613.03 o 
   3  11   0     4603.81     4528.28    794.08 o 
   5  11   0     9256.87    11520.88    908.30 o 
   7  11   0     3050.44     2638.11    614.73 o 
   9  11   0     1379.67     1708.09    566.16 o 
  11  11   0     9703.88    11328.52    943.06 o 
  13  11   0      110.46      -28.35    424.33 o 
  15  11   0      218.66       42.39    458.23 o 
  17  11   0     1532.89     1101.11    625.07 o 
  19  11   0     2537.34     2877.19    868.92 o 
  21  11   0     4405.65     3964.94   1577.18 o 
   0  12   0    11641.49    13439.04   1769.07 o 
   2  12   0      197.19      171.19    559.75 o 
   4  12   0     2028.84     1892.82    708.59 o 
   6  12   0     1736.11     1821.15    589.27 o 
   8  12   0       63.41     -431.95    504.16 o 
  10  12   0      215.93      449.15    577.41 o 
  12  12   0     1120.90      669.99    545.43 o 
  14  12   0     1212.87     1398.44    624.04 o 
 -39   1   1      102.00      -46.00    749.65 o 
 -37   1   1      807.15      701.40    534.39 o 
 -35   1   1      180.61      440.31    475.85 o 
 -33   1   1      552.32      530.04    430.71 o 
 -31   1   1      524.32      507.18    396.76 o 
 -29   1   1     2201.03     1534.62    383.40 o 
 -27   1   1       28.67       11.86    226.56 o 
 -25   1   1    11383.70    10801.31    740.27 o 
 -23   1   1     6850.03     5752.19    433.78 o 
 -21   1   1     1152.27     1058.27    224.25 o 
 -19   1   1      258.16      207.31    135.55 o 
 -17   1   1     7646.94     6455.82    380.97 o 
 -15   1   1     3770.66     3447.74    239.83 o 
 -13   1   1    59881.83    54247.82   3261.10 o 
 -11   1   1    16320.13    15239.81   1170.29 o 
  -9   1   1     5217.02     4927.68    343.81 o 
  -7   1   1   161312.30   165440.52   6612.61 o 
  -5   1   1      448.12      478.09     62.92 o 
  -3   1   1      135.74      183.05     47.74 o 
  -1   1   1    18046.44    19538.94    464.72 o 
   1   1   1    70472.82    77356.69   1288.04 o 
   3   1   1    16359.51    17338.58    415.88 o 
   5   1   1    26016.03    27165.45    846.11 o 
   7   1   1   122921.96   125217.19   5614.76 o 
   9   1   1      182.15      442.62    220.52 o 
  11   1   1     5217.75     4961.32    418.05 o 
  13   1   1    12339.00    12610.09    961.89 o 
  15   1   1      426.11      420.33    138.10 o 
  17   1   1       20.38       41.51    132.81 o 
  19   1   1     6820.75     6668.96    333.75 o 
  21   1   1     8876.49     8809.64    437.94 o 
  23   1   1     4691.90     4516.47    370.17 o 
  25   1   1     1400.74     1589.12    257.30 o 
  27   1   1     6293.93     5878.80    495.88 o 
  29   1   1     1225.16      723.74    331.21 o 
  31   1   1       23.78      -12.16    368.54 o 
  33   1   1      224.57      181.77    419.99 o 
  35   1   1      437.34      263.60    474.96 o 
  37   1   1      324.98      724.05    550.33 o 
 -38   2   1     1370.47     1267.13    593.81 o 
 -36   2   1     1280.81     1231.85    507.94 o 
 -34   2   1     2521.75     2199.82    515.87 o 
 -32   2   1     5219.11     5179.84    602.36 o 
 -30   2   1      149.23      -60.02    307.65 o 
 -28   2   1     5178.27     4376.02    486.42 o 
 -26   2   1    13504.31    12556.04    612.29 o 
 -24   2   1     1367.39      738.95    251.18 o 
 -22   2   1    10619.05     9839.97    435.34 o 
 -20   2   1    24443.15    22017.14   1099.63 o 
 -18   2   1      407.55      132.15    262.04 o 
 -16   2   1      718.78      419.97    262.75 o 
 -14   2   1    12121.59    11953.37    804.94 o 
 -12   2   1    22228.91    22197.51   1410.69 o 
 -10   2   1     3599.79     3173.07    196.97 o 
  -8   2   1     6789.09     6253.36    284.00 o 
  -6   2   1     2742.86     2373.75    206.29 o 
  -4   2   1    38881.32    38844.05   1905.29 o 
  -2   2   1    50514.96    51404.11   1986.10 o 
   0   2   1       52.48      276.28     72.27 o 
   2   2   1      325.47      303.48     81.18 o 
   4   2   1      159.35      175.51     73.40 o 
   6   2   1     1001.93      924.58    122.75 o 
   8   2   1     1473.84     1329.92    177.73 o 
  10   2   1     1848.85     2233.86    249.26 o 
  12   2   1    69532.13    71912.55   3702.30 o 
  14   2   1     4537.62     4291.25    408.68 o 
  16   2   1     3078.95     2559.87    350.90 o 
  18   2   1    39607.72    35561.65   1792.96 o 
  20   2   1       19.85     -135.88    233.93 o 
  22   2   1    17424.03    16731.81    847.11 o 
  24   2   1     6678.72     6270.63    510.34 o 
  26   2   1      856.25      728.72    272.77 o 
  28   2   1    12759.03    12192.23    713.77 o 
  30   2   1     2954.42     3070.13    481.00 o 
  32   2   1      288.14      341.82    388.47 o 
  34   2   1    10405.77    10092.46    814.51 o 
  36   2   1      367.04      245.30    474.95 o 
  38   2   1      618.47      512.45    527.11 o 
 -37   3   1      403.12      215.57    579.61 o 
 -35   3   1       43.46      -64.20    393.86 o 
 -33   3   1     4763.81     4380.09    542.93 o 
 -31   3   1     4451.57     4421.90    505.75 o 
 -29   3   1     3473.51     2872.49    409.56 o 
 -27   3   1    16285.61    15487.73    669.41 o 
 -25   3   1     1058.80     1007.64    832.40 o 
 -23   3   1     3055.88     2511.81    939.49 o 
 -21   3   1    11870.17    11227.15    854.94 o 
 -19   3   1     2246.46     2624.17    328.42 o 
 -17   3   1     1266.94     1200.94    258.15 o 
 -15   3   1      594.59      534.50    223.00 o 
 -13   3   1     1779.67     1451.84    274.62 o 
 -11   3   1    42558.57    38311.62   2611.20 o 
  -9   3   1      599.54      573.06    123.52 o 
  -7   3   1     4516.91     4217.67    231.24 o 
  -5   3   1    11908.93    10624.04    561.85 o 
  -3   3   1     2106.94     1924.07    141.87 o 
  -1   3   1    10651.63    10685.39    457.06 o 
   1   3   1     4605.67     4245.43    182.22 o 
   3   3   1     5753.80     6002.22    234.62 o 
   5   3   1     2670.93     2517.05    152.51 o 
   7   3   1     4575.43     4101.88    296.75 o 
   9   3   1      729.58      538.97    125.84 o 
  11   3   1    48265.97    46538.97   2651.29 o 
  13   3   1     2460.85     2051.74    296.70 o 
  15   3   1     3201.86     2923.32    322.88 o 
  17   3   1    37936.84    39475.15   2291.96 o 
  19   3   1     5156.08     5117.76    619.91 o 
  21   3   1      623.15      760.29    383.97 o 
  23   3   1    14850.58    13620.23   1694.01 o 
  25   3   1     9581.12     9609.13   1562.58 o 
  27   3   1     8054.35     7350.45   1484.69 o 
  29   3   1     2369.78     2575.53    385.11 o 
  31   3   1     1102.34      724.56    344.32 o 
  33   3   1     1052.99     1136.95    401.12 o 
  35   3   1     1411.42     1241.54    463.20 o 
  37   3   1      377.69      460.18    440.88 o 
 -36   4   1       24.09       82.75    535.46 o 
 -34   4   1      171.77      -81.71    426.04 o 
 -32   4   1     3812.80     4176.61   1440.88 o 
 -30   4   1     1476.40      326.15    842.14 o 
 -28   4   1     2558.82     1577.18   1109.87 o 
 -26   4   1     7707.52     6483.97   1470.09 o 
 -24   4   1     1099.19      662.03    793.46 o 
 -22   4   1     7304.21     7251.26    604.39 o 
 -20   4   1      275.93      475.46    348.92 o 
 -18   4   1       13.77      -93.94    226.48 o 
 -16   4   1    11466.76     9839.05    573.99 o 
 -14   4   1      822.77      489.89    131.26 o 
 -12   4   1      519.06      477.67    139.43 o 
 -10   4   1    78953.30    67333.55   3169.34 o 
  -8   4   1     1077.81     1188.65    160.19 o 
  -6   4   1     3249.64     2727.26    208.78 o 
  -4   4   1    12089.64    12145.44    724.76 o 
  -2   4   1    14676.26    13049.96    788.97 o 
   0   4   1       30.49      188.90    109.80 o 
   2   4   1      830.78      836.64    128.39 o 
   4   4   1     8646.97     8371.87    358.84 o 
   6   4   1    11043.74     9999.35    385.29 o 
   8   4   1     6719.01     7117.05    511.33 o 
  10   4   1     4116.79     4353.86    246.95 o 
  12   4   1     1393.78     1413.41    160.97 o 
  14   4   1      279.85      441.69    252.85 o 
  16   4   1     3812.61     3664.22    406.12 o 
  18   4   1      624.49      463.06    305.48 o 
  20   4   1     3025.20     3359.65    500.23 o 
  22   4   1     8380.31     9216.62   1084.94 o 
  24   4   1     9137.14     8567.41   1567.45 o 
  26   4   1       73.70      -29.21    817.80 o 
  28   4   1     5910.19     4794.83   1411.67 o 
  30   4   1        5.02     -632.82    827.53 o 
  32   4   1      543.43     -438.11    885.95 o 
  34   4   1       11.89      262.86   1051.45 o 
 -25   5   1      280.80       15.89    376.65 o 
 -23   5   1     3223.33     3067.96    594.14 o 
 -21   5   1      972.33      985.27    307.51 o 
 -19   5   1     2474.85     2919.89    365.49 o 
 -17   5   1      153.39      -67.83    178.37 o 
 -15   5   1      842.89     1064.74    196.21 o 
 -13   5   1    12985.15    12053.66    778.58 o 
 -11   5   1      860.41      487.81    151.06 o 
  -9   5   1     3050.67     3572.38    250.52 o 
  -7   5   1      112.88      176.11    144.38 o 
  -5   5   1      232.70      190.93    133.85 o 
  -3   5   1       73.45      -40.48    127.75 o 
  -1   5   1    48151.18    46972.13   2493.80 o 
   1   5   1     1172.83     1053.66    171.22 o 
   3   5   1    17857.80    16974.64    802.79 o 
   5   5   1     1612.13     1560.14    197.24 o 
   7   5   1      957.78      864.34    168.19 o 
   9   5   1      164.20      192.92    136.65 o 
  11   5   1      211.92      134.80    132.90 o 
  13   5   1     3887.20     3725.80    277.60 o 
  15   5   1      575.78      686.25    167.97 o 
  17   5   1     2326.03     2308.16    261.29 o 
  19   5   1      311.73       52.17    223.29 o 
  21   5   1      184.16      255.63    403.65 o 
  23   5   1       12.14     -158.85    415.55 o 
  25   5   1      233.24      331.01    842.14 o 
 -26   6   1        4.12       90.64    277.93 o 
 -24   6   1       36.81       45.27    265.51 o 
 -22   6   1     5583.13     6061.09    489.44 o 
 -20   6   1       26.19     -169.76    255.86 o 
 -18   6   1      333.68      237.62    194.16 o 
 -16   6   1     5651.03     5698.30    344.29 o 
 -14   6   1     9216.04     9967.89    506.28 o 
 -12   6   1      540.69      409.86    188.90 o 
 -10   6   1    13438.91    13736.44    686.20 o 
  -8   6   1    14293.43    13270.84    581.76 o 
  -6   6   1     4574.99     4084.49    323.26 o 
  -4   6   1    10149.26     9775.55    593.03 o 
  -2   6   1    13655.54    11573.35    646.07 o 
   0   6   1    14062.10    12701.42    615.78 o 
   2   6   1     2088.30     1844.81    236.57 o 
   4   6   1      137.42        3.68    150.92 o 
   6   6   1    14581.19    11521.09   1069.58 o 
   8   6   1     7058.74     7061.14    350.58 o 
  10   6   1    11115.98    10843.58    605.32 o 
  12   6   1     1669.71     1651.99    236.31 o 
  14   6   1      332.35      186.72    179.55 o 
  16   6   1     5147.27     4574.36    467.68 o 
  18   6   1       84.52       34.03    232.02 o 
  20   6   1       31.65      -13.49    230.18 o 
  22   6   1     3762.09     3459.24    375.86 o 
  24   6   1     5499.86     5369.85   1565.01 o 
  26   6   1      108.30       87.62    515.99 o 
 -29   7   1       95.50     -106.79    302.97 o 
 -27   7   1     2637.14     2442.48    461.70 o 
 -25   7   1      881.13      808.41    397.32 o 
 -23   7   1     1321.88     1562.64    397.33 o 
 -21   7   1     2853.00     2349.38    452.38 o 
 -19   7   1      823.40      782.96    348.60 o 
 -17   7   1     4421.89     3901.95    370.25 o 
 -15   7   1     7763.64     7525.85    474.00 o 
 -13   7   1        5.92      -68.77    217.40 o 
 -11   7   1    10724.60    10077.03    670.51 o 
  -9   7   1     4647.09     4162.34    414.26 o 
  -7   7   1      531.22      272.78    209.95 o 
  -5   7   1     8453.05     8471.88    525.34 o 
  -3   7   1      664.78      810.72    227.01 o 
  -1   7   1      840.13      587.83    204.47 o 
   1   7   1     5761.92     5546.64    372.57 o 
   3   7   1     1248.53     1051.83    241.69 o 
   5   7   1    17500.95    15398.36    756.88 o 
   7   7   1     7150.16     7378.03    489.35 o 
   9   7   1     2384.63     2157.66    335.05 o 
  11   7   1     7739.36     7695.92    491.65 o 
  13   7   1     9712.14     9444.41    741.87 o 
  15   7   1      796.89      350.42    226.01 o 
  17   7   1      245.67      108.68    211.26 o 
  19   7   1     4666.52     4748.25    526.77 o 
  21   7   1     3021.84     3183.71    458.83 o 
  23   7   1     3771.02     3606.58    462.49 o 
  25   7   1     2283.75     2066.67    422.41 o 
  27   7   1     1266.40     1393.59    368.81 o 
 -30   8   1      621.50      696.20    422.26 o 
 -28   8   1     1334.33     1367.75    490.92 o 
 -26   8   1     5618.27     5815.82    671.12 o 
 -24   8   1     1304.02      907.21    432.70 o 
 -22   8   1     1122.47     1179.98    491.26 o 
 -20   8   1       60.06     -163.72    371.51 o 
 -18   8   1      296.42       17.23    269.57 o 
 -16   8   1     4361.03     4502.92    447.58 o 
 -14   8   1     2564.12     2509.39    397.52 o 
 -12   8   1     1036.60      873.48    314.50 o 
 -10   8   1     8154.23     7871.62    565.57 o 
  -8   8   1     2637.47     2332.71    394.22 o 
  -6   8   1     3246.11     3135.67    421.55 o 
  -4   8   1     1287.94     1125.43    304.61 o 
  -2   8   1      852.28      706.29    282.13 o 
   0   8   1     2542.98     2926.56    336.70 o 
   2   8   1    17736.31    17048.05    799.51 o 
   4   8   1     8311.50     8204.62    633.15 o 
   6   8   1    15695.54    15359.39    850.30 o 
   8   8   1     6266.84     5362.48    502.17 o 
  10   8   1     9461.04     9243.31    626.97 o 
  12   8   1     1446.95     1051.80    326.07 o 
  14   8   1      220.65       56.82    258.58 o 
  16   8   1     4686.21     4375.01    439.01 o 
  18   8   1     3365.75     3375.99    463.57 o 
  20   8   1      236.76      339.36    393.77 o 
  22   8   1     2970.81     2852.11    522.97 o 
  24   8   1     6438.02     6366.50    899.68 o 
  26   8   1      600.32      340.81    406.20 o 
  28   8   1      964.70     1098.71    428.67 o 
  30   8   1     2048.65     1882.40    482.06 o 
 -27   9   1     1438.22     1459.11    601.78 o 
 -25   9   1      456.62      478.82    528.49 o 
 -23   9   1       21.57       53.82    499.41 o 
 -21   9   1      252.99       63.40    478.70 o 
 -19   9   1      599.98      652.75    419.25 o 
 -17   9   1      267.23      590.41    385.02 o 
 -15   9   1      348.91      186.42    349.70 o 
 -13   9   1      151.71      127.69    335.63 o 
 -11   9   1     2062.62     2488.93    490.86 o 
  -9   9   1      788.71      798.01    385.41 o 
  -7   9   1     6053.73     6271.02    656.67 o 
  -5   9   1      475.60      554.84    337.91 o 
  -3   9   1     1406.43     1303.71    374.49 o 
  -1   9   1     1988.78     2320.72    381.11 o 
   1   9   1      774.84      750.72    339.89 o 
   3   9   1       34.60     -176.89    271.54 o 
   5   9   1     7522.84     7784.99    630.58 o 
   7   9   1     5854.30     5612.48    630.00 o 
   9   9   1      312.00      379.50    360.76 o 
  11   9   1        7.31      -72.87    318.97 o 
  13   9   1     5977.95     5809.43    610.10 o 
  15   9   1       42.06      212.34    354.20 o 
  17   9   1     1572.08     1345.36    443.20 o 
  19   9   1     1929.09     2673.59    546.56 o 
  21   9   1     1122.71      476.67    506.71 o 
  23   9   1     1025.76      971.39    553.10 o 
  25   9   1      152.98      109.88    503.69 o 
  27   9   1      856.43      847.21    514.48 o 
 -24  10   1      260.11      -21.81    675.64 o 
 -22  10   1      129.63     -115.04    664.66 o 
 -20  10   1       11.81       67.08    550.80 o 
 -18  10   1        2.52      231.03    535.45 o 
 -16  10   1       60.28      -20.10    387.36 o 
 -14  10   1        2.73       18.09    396.75 o 
 -12  10   1      479.49      834.05    444.80 o 
 -10  10   1     2524.73     3084.37    577.59 o 
  -8  10   1     1150.62      941.67    448.26 o 
  -6  10   1      100.49      -71.44    339.70 o 
  -4  10   1      742.48     1347.40    423.65 o 
  -2  10   1     4303.05     4262.64    572.65 o 
   0  10   1      366.75      224.97    448.71 o 
   2  10   1       67.82      -13.97    417.98 o 
   4  10   1      924.85      656.35    383.80 o 
   6  10   1      773.29      336.39    397.59 o 
   8  10   1      110.24      190.90    382.61 o 
  10  10   1        6.72     -143.27    381.58 o 
  12  10   1       46.96       94.91    389.79 o 
  14  10   1      610.38      546.54    429.28 o 
  16  10   1      250.54       74.37    383.14 o 
  18  10   1      454.83      333.12    498.43 o 
  20  10   1      605.12     1287.37    810.71 o 
  22  10   1      436.86       40.89    673.18 o 
  24  10   1       17.59     -423.50    658.37 o 
 -21  11   1     2015.40     2569.92    839.47 o 
 -19  11   1      607.53      726.77    684.82 o 
 -17  11   1       96.25      399.76    575.86 o 
 -15  11   1      860.31     2001.31    591.25 o 
 -13  11   1      141.48      392.61    458.15 o 
 -11  11   1      209.75      120.23    470.21 o 
  -9  11   1     1097.89     1508.03    553.87 o 
  -7  11   1      144.04       69.33    485.44 o 
  -5  11   1      654.01      857.97    455.77 o 
  -3  11   1        3.33     -288.66    428.10 o 
  -1  11   1      888.46      996.11    572.04 o 
   1  11   1     3824.28     4537.67    804.03 o 
   3  11   1      729.69      853.91    524.92 o 
   5  11   1        0.36     -291.84    375.81 o 
   7  11   1     2020.69     1560.44    542.35 o 
   9  11   1       27.30      120.09    443.03 o 
  11  11   1      272.62      119.60    459.64 o 
  13  11   1      222.57      455.51    463.30 o 
  15  11   1      267.96       27.07    450.90 o 
  17  11   1      500.63      143.49    572.78 o 
  19  11   1        1.88      -84.56    603.87 o 
 -14  12   1      167.32      240.97    525.60 o 
 -12  12   1      387.30      317.68    579.94 o 
 -10  12   1     3491.19     3759.48    838.32 o 
  -8  12   1        8.43     -365.01    522.33 o 
  -6  12   1      143.40      565.81    483.91 o 
  -4  12   1     4491.31     5716.00    946.08 o 
  -2  12   1      599.40      202.70    565.18 o 
   0  12   1     5506.55     6138.38    973.90 o 
   2  12   1      926.14     1073.19    632.37 o 
   4  12   1     1262.23     1267.26    666.17 o 
   6  12   1     1738.25     1414.57    570.72 o 
   8  12   1      213.40     -210.12    566.83 o 
  10  12   1      412.43      -76.63    554.06 o 
  12  12   1     4370.03     5145.81    794.77 o 
  14  12   1      678.43      981.01    602.20 o 
 -40   0   2     1145.78     1849.78   1197.49 o 
 -38   0   2      395.16      871.34    993.04 o 
 -34   0   2    15115.33    15319.11   1781.63 o 
 -32   0   2     4706.02     3005.61    705.60 o 
 -30   0   2     1818.78     1932.53    585.15 o 
 -28   0   2     4861.31     5136.40    985.74 o 
 -26   0   2       31.80      131.05    354.08 o 
 -24   0   2    12626.57    11181.32    927.32 o 
 -22   0   2     4126.99     3821.26    532.33 o 
 -20   0   2    43242.98    38654.82   3094.61 o 
 -18   0   2    35912.54    33969.24   3694.17 o 
 -16   0   2     7610.04     7478.36    964.61 o 
 -14   0   2   143349.00   145481.86  11436.56 o 
 -12   0   2    91272.74    90415.05   3958.47 o 
 -10   0   2     3818.77     3920.97    277.71 o 
  -8   0   2    90183.95    90986.31   4796.79 o 
  -6   0   2    11619.69    12610.02    531.77 o 
  -4   0   2   251110.28   291012.28   6582.08 o 
  -2   0   2    15371.27    14932.27   3692.89 o 
   0   0   2      451.32      592.47    163.33 o 
   2   0   2    96273.35   114086.30    815.01 o 
   4   0   2     8316.83     9493.91    310.82 o 
   6   0   2    34313.50    38467.38   2506.59 o 
   8   0   2   102615.98   101672.42   8888.00 o 
  10   0   2    66688.08    67226.62   5589.29 o 
  12   0   2    94786.09    89172.71   8775.63 o 
  14   0   2    63004.17    57620.43   6067.76 o 
  16   0   2    23012.16    21179.31   1777.61 o 
  18   0   2    79702.94    73177.41   6332.65 o 
  20   0   2      503.71      461.21    255.17 o 
  22   0   2    13192.41    13929.91   2025.80 o 
  24   0   2     3064.41     2803.55    440.07 o 
  26   0   2     4900.79     5501.08    583.91 o 
  28   0   2     1822.20     1481.36    455.87 o 
  30   0   2     1080.47      966.30    467.33 o 
  32   0   2     7979.80     8436.45    814.77 o 
  34   0   2     2807.44     4682.87   1207.23 o 
  36   0   2     1631.83     2015.29   1070.93 o 
  38   0   2     2299.45     1942.27   1143.94 o 
 -39   1   2     5544.90     5573.68   1586.92 o 
 -37   1   2        8.80     -153.87    486.84 o 
 -35   1   2     2129.29     2149.35    567.69 o 
 -33   1   2     5993.42     5395.59    678.39 o 
 -31   1   2     2403.32     2343.13    502.90 o 
 -29   1   2     6315.21     5316.22    522.66 o 
 -27   1   2    19484.08    17118.31    770.36 o 
 -25   1   2    18877.13    15811.47    842.43 o 
 -23   1   2    26793.49    25141.84   1364.28 o 
 -21   1   2      312.08      382.32    143.71 o 
 -19   1   2    25748.20    23423.36   1395.07 o 
 -17   1   2     2180.08     2884.82    266.41 o 
 -15   1   2    27722.26    25570.29   1288.40 o 
 -13   1   2    14252.74    14982.96    651.64 o 
 -11   1   2     3147.72     3606.38    232.47 o 
  -9   1   2    83245.68    87556.63   2412.66 o 
  -7   1   2    27566.53    30227.32    725.81 o 
  -5   1   2     1157.06     1596.10    130.60 o 
  -3   1   2   115599.34   130198.47   1940.83 o 
  -1   1   2     4833.33     5484.26    165.62 o 
   1   1   2    40070.56    45120.73    593.23 o 
   3   1   2     4549.10     5284.56    147.14 o 
   5   1   2      125.27       76.12     53.68 o 
   7   1   2    26029.12    26128.68    596.85 o 
   9   1   2    26158.45    24565.26   1457.84 o 
  11   1   2     1219.09      835.02    132.79 o 
  13   1   2    10792.61     9800.16    579.44 o 
  15   1   2      147.67       74.60    130.51 o 
  17   1   2     1824.70     1506.59    202.71 o 
  19   1   2      592.79      570.21    186.92 o 
  21   1   2      110.06       92.12    194.04 o 
  23   1   2    16430.88    15440.74   1017.39 o 
  25   1   2    13339.16    12951.68    766.41 o 
  27   1   2      345.79      733.17    305.37 o 
  29   1   2    43962.78    41625.09   2464.12 o 
  31   1   2       95.60      354.11    367.91 o 
  33   1   2      476.49      576.15    469.08 o 
  35   1   2      742.20      718.20    509.55 o 
  37   1   2     3304.00     3599.99    897.50 o 
 -38   2   2     1198.64     2076.85    608.24 o 
 -36   2   2     4405.80     4921.59    698.00 o 
 -34   2   2     8192.01     7359.40   1122.04 o 
 -32   2   2     5715.93     5509.20    627.00 o 
 -30   2   2    17143.20    16885.23    886.94 o 
 -28   2   2     1050.02     1197.73    371.46 o 
 -26   2   2      104.39      -84.32    221.20 o 
 -24   2   2     3410.90     2919.86    351.45 o 
 -22   2   2       21.96       31.97    174.31 o 
 -20   2   2    36770.89    33653.83   1601.88 o 
 -18   2   2    10295.94     9711.92    581.70 o 
 -16   2   2    42604.68    44379.02   1977.76 o 
 -14   2   2    72927.32    73425.06   2810.03 o 
 -12   2   2    16324.79    17016.88    559.63 o 
 -10   2   2     2596.14     2591.52    196.92 o 
  -8   2   2     2345.35     2238.28    177.09 o 
  -6   2   2    32534.70    31489.47   2895.62 o 
  -4   2   2    23221.64    24699.42    496.82 o 
  -2   2   2     7268.46     8371.59    236.59 o 
   0   2   2   269288.81   285127.47   5941.48 o 
   2   2   2   422607.88   429384.84  11031.00 o 
   4   2   2    35644.44    33987.87   1320.59 o 
   6   2   2    18219.34    17339.02    739.19 o 
   8   2   2    15008.43    15565.45    741.37 o 
  10   2   2    80988.24    83139.82   4209.89 o 
  12   2   2    83550.03    82529.60   4699.34 o 
  14   2   2    42445.68    39537.06   3014.21 o 
  16   2   2    37127.24    34823.42   2272.95 o 
  18   2   2    75660.18    65480.98   4312.64 o 
  20   2   2     5995.63     5740.64    331.62 o 
  22   2   2     9471.31     8059.05    899.85 o 
  24   2   2     6288.46     5659.61    404.99 o 
  26   2   2      122.33      107.87    258.93 o 
  28   2   2     3569.47     3189.38    465.07 o 
  30   2   2       65.70       41.11    356.67 o 
  32   2   2     2777.89     2856.34    539.08 o 
  34   2   2     3200.53     3108.11    581.31 o 
  36   2   2      658.70      885.37    507.77 o 
 -39   3   2     2254.15     2333.51   1051.45 o 
 -37   3   2     6556.10     5437.38   1070.93 o 
 -35   3   2      227.85      161.48    538.10 o 
 -33   3   2       13.12      194.32    482.63 o 
 -31   3   2      402.43      466.90    462.66 o 
 -29   3   2     1118.21     1181.17    477.27 o 
 -27   3   2    10034.07    10967.54    634.46 o 
 -25   3   2      326.04      437.82    355.14 o 
 -23   3   2    20493.04    20994.48   1511.20 o 
 -21   3   2    17684.56    17625.47   1253.88 o 
 -19   3   2     9267.57     9912.40    483.29 o 
 -17   3   2       23.18       37.44    154.73 o 
 -15   3   2      525.84      518.99    145.17 o 
 -13   3   2     7814.59     6783.70    374.91 o 
 -11   3   2    29103.13    28369.20   1402.14 o 
  -9   3   2    36288.47    33593.38   1245.81 o 
  -7   3   2    46355.88    43857.09   2417.55 o 
  -5   3   2    80321.77    76825.02   3162.10 o 
  -3   3   2    13724.16    14565.25    567.97 o 
  -1   3   2    58224.13    57588.99   1955.74 o 
   1   3   2     9818.76     9945.56    293.47 o 
   3   3   2    14313.94    13525.72    544.60 o 
   5   3   2   104899.65   103804.02   3950.89 o 
   7   3   2    44607.71    40927.18   2143.38 o 
   9   3   2    69360.63    61689.04   3563.70 o 
  11   3   2    89095.64    82991.11   4532.08 o 
  13   3   2     3053.28     3174.26    309.66 o 
  15   3   2     9900.88     8985.53    604.03 o 
  17   3   2     8858.86     9293.72    438.28 o 
  19   3   2     2815.43     2305.71    504.86 o 
  21   3   2     5386.79     5271.85    674.86 o 
  23   3   2     6564.69     5310.82   1231.56 o 
  25   3   2     6387.78     4332.38   1231.56 o 
  27   3   2     2525.91     2833.42    366.86 o 
  29   3   2      940.76      432.42    320.10 o 
  31   3   2     3063.77     3164.88    462.01 o 
  33   3   2      637.09      448.87    383.69 o 
  35   3   2     1213.90     1014.13    452.07 o 
  37   3   2      817.03     1162.13    504.35 o 
 -38   4   2     4262.42     3650.88    910.29 o 
 -36   4   2      457.78      569.54    632.82 o 
 -34   4   2     2132.67     1433.37    569.68 o 
 -32   4   2     8404.96     8103.14    958.97 o 
 -30   4   2     5710.48     5029.34    697.19 o 
 -28   4   2     2098.98     1987.90    510.55 o 
 -26   4   2    23989.91    28889.20   4578.21 o 
 -24   4   2     6316.10     5685.99    616.03 o 
 -22   4   2    21742.22    23071.26   2174.59 o 
 -20   4   2       48.04      102.32    229.77 o 
 -18   4   2    10933.83    10099.36    638.73 o 
 -16   4   2    66208.04    63098.59   3339.52 o 
 -14   4   2     3109.47     3277.61    234.67 o 
 -12   4   2     7055.33     6646.56    346.04 o 
 -10   4   2    39191.70    32696.46   2931.54 o 
  -8   4   2    32970.78    31861.91   1296.93 o 
  -6   4   2    45306.13    45337.43   1882.25 o 
  -4   4   2     4493.07     4428.89    239.40 o 
  -2   4   2    54586.71    51034.75   2014.95 o 
   0   4   2    70911.36    66291.32   2615.33 o 
   2   4   2     4546.83     5102.50    218.48 o 
   4   4   2     3429.48     2835.62    218.25 o 
   6   4   2    52846.51    49219.05   1913.41 o 
   8   4   2     3887.24     2960.30    299.00 o 
  10   4   2    11605.70    11426.16    828.05 o 
  12   4   2       61.32       55.96    134.03 o 
  14   4   2    26807.79    23875.12   1910.54 o 
  16   4   2     4750.01     4321.31    437.15 o 
  18   4   2     3794.59     3349.22    515.20 o 
  20   4   2    24266.19    25445.95    946.21 o 
  22   4   2    17808.31    16716.18   1966.61 o 
  24   4   2       47.98     -652.29    666.89 o 
  26   4   2    10281.34     8567.41   1664.80 o 
  28   4   2        3.97      715.57    958.97 o 
  30   4   2    20200.74    18298.23   2419.32 o 
  32   4   2     2374.95     2351.17   1328.92 o 
 -29   5   2     2739.98     3003.46    637.69 o 
 -27   5   2    15197.19    17178.63   1134.21 o 
 -25   5   2     1979.32     2122.85    455.39 o 
 -23   5   2     2826.69     2858.34    418.35 o 
 -21   5   2    51062.09    53487.79   4014.70 o 
 -19   5   2     2192.66     2041.14    347.81 o 
 -17   5   2     2911.89     2346.92    276.91 o 
 -15   5   2    10783.13    10250.40    572.08 o 
 -13   5   2     4359.21     4416.97    268.10 o 
 -11   5   2    28147.07    24303.98   1112.80 o 
  -9   5   2     8612.84     8956.93    390.41 o 
  -7   5   2    49585.08    46103.84   2426.33 o 
  -5   5   2    48810.71    44774.27   2053.76 o 
  -3   5   2     2045.81     2302.31    230.34 o 
  -1   5   2    13647.42    13911.06    652.29 o 
   1   5   2     3450.82     2968.54    225.70 o 
   3   5   2     4985.20     4337.06    268.22 o 
   5   5   2    25568.59    24380.24   1080.00 o 
   7   5   2    12915.13    13640.10    652.91 o 
   9   5   2    14126.54    11815.47    521.81 o 
  11   5   2    19766.98    18075.40    714.21 o 
  13   5   2     1261.68     1263.34    202.21 o 
  15   5   2      705.98      707.17    214.63 o 
  17   5   2     1133.16      964.68    263.67 o 
  19   5   2     5202.16     4339.13    405.09 o 
  21   5   2     9067.01     9542.16    882.60 o 
  23   5   2      970.83     1296.93    361.17 o 
 -30   6   2     4588.29     5736.57   1075.79 o 
 -28   6   2       56.57      104.79    276.72 o 
 -26   6   2     2747.57     3047.55    432.18 o 
 -24   6   2      443.29      422.31    294.02 o 
 -22   6   2    23876.80    26736.90   1590.76 o 
 -20   6   2       34.48      -73.08    255.88 o 
 -18   6   2    18154.24    18789.66    952.47 o 
 -16   6   2    52245.74    53214.89   2993.12 o 
 -14   6   2      438.14      592.47    212.27 o 
 -12   6   2    19968.61    18184.00   1353.21 o 
 -10   6   2    66100.85    61969.95   3795.18 o 
  -8   6   2    14921.59    14228.68   1089.81 o 
  -6   6   2    22732.25    22214.74   1014.19 o 
  -4   6   2    18988.32    19001.84   1116.10 o 
  -2   6   2    19511.50    17802.18    937.22 o 
   0   6   2    45678.01    42742.82   1950.76 o 
   2   6   2      118.00      188.72    158.21 o 
   4   6   2    52379.94    48807.54   1969.85 o 
   6   6   2    15109.63    12790.31    567.85 o 
   8   6   2     1679.68     1505.24    219.91 o 
  10   6   2     1233.96     1183.27    228.47 o 
  12   6   2      112.14      206.49    180.82 o 
  14   6   2    28675.57    27927.29   1633.81 o 
  16   6   2    13341.08    12958.11    887.48 o 
  18   6   2     9231.17     7944.29    689.29 o 
  20   6   2     6412.69     6123.56    501.72 o 
  22   6   2     5406.84     5120.71    435.70 o 
  24   6   2     1317.72     1137.52    369.96 o 
 -33   7   2        0.45      -82.75    511.12 o 
 -31   7   2      312.36       76.18    414.39 o 
 -29   7   2     2871.76     3012.53    505.83 o 
 -27   7   2    10736.64    12860.51   1030.93 o 
 -25   7   2      829.10     1056.97    401.68 o 
 -23   7   2    24110.59    26637.29   1774.10 o 
 -21   7   2     8227.70     8455.94    671.76 o 
 -19   7   2      169.33        7.04    223.60 o 
 -17   7   2       97.63       -2.27    229.70 o 
 -15   7   2        1.89       75.14    233.97 o 
 -13   7   2     3630.95     3646.64    389.71 o 
 -11   7   2     6434.05     5842.27    461.18 o 
  -9   7   2     3161.34     3260.55    360.09 o 
  -7   7   2    29801.35    27738.92   1677.69 o 
  -5   7   2    22663.68    20590.81   1315.51 o 
  -3   7   2     4152.24     3973.90    359.91 o 
  -1   7   2      670.04      811.23    219.61 o 
   1   7   2       18.17       69.10    166.38 o 
   3   7   2      716.75      595.29    224.43 o 
   5   7   2    15916.60    15469.83    826.33 o 
   7   7   2     3547.18     2938.96    371.52 o 
   9   7   2    16323.97    14313.09    825.07 o 
  11   7   2     9387.53     9077.37    520.60 o 
  13   7   2       61.85      169.37    230.26 o 
  15   7   2     1306.03     1126.70    274.58 o 
  17   7   2     1066.54      964.67    248.81 o 
  19   7   2       46.61       98.81    302.34 o 
  21   7   2       41.16     -100.88    299.31 o 
  23   7   2     4834.42     4576.77    490.51 o 
  25   7   2    11732.12    12258.78    909.77 o 
  27   7   2     1365.70     1588.57    311.36 o 
 -30   8   2     1363.11     1417.05    491.70 o 
 -28   8   2     3803.66     4698.25    652.11 o 
 -26   8   2        2.91      124.76    461.33 o 
 -24   8   2      408.93       83.25    408.70 o 
 -22   8   2     5093.12     4704.25    696.01 o 
 -20   8   2     7250.43     8713.71    652.90 o 
 -18   8   2     2443.72     2591.92    399.27 o 
 -16   8   2    20506.96    20088.98   1382.01 o 
 -14   8   2    50971.15    50612.35   1643.09 o 
 -12   8   2     5317.04     5516.38    510.54 o 
 -10   8   2      737.08      764.93    325.54 o 
  -8   8   2     1447.29     1025.85    356.07 o 
  -6   8   2     1344.61     1445.01    351.22 o 
  -4   8   2     9941.00     9998.23    902.21 o 
  -2   8   2     4060.77     4216.15    555.41 o 
   0   8   2    53203.27    52408.05   3458.31 o 
   2   8   2    43903.80    43037.86   2089.56 o 
   4   8   2      939.89     1027.63    322.96 o 
   6   8   2     7040.30     6830.89    806.47 o 
   8   8   2     2418.21     2263.99    383.05 o 
  10   8   2      769.45      782.25    311.39 o 
  12   8   2     7237.28     7846.50    546.35 o 
  14   8   2     2587.94     2242.39    370.91 o 
  16   8   2    15412.09    14401.88   1113.88 o 
  18   8   2    26098.37    23095.06   2048.24 o 
  20   8   2      274.40      109.27    392.94 o 
  22   8   2     1570.49     1682.99    459.00 o 
  24   8   2     1777.16     1533.29    482.39 o 
  26   8   2       18.35      220.53    384.30 o 
  28   8   2      935.59     1213.34    427.13 o 
  30   8   2     1225.17     1158.55    598.74 o 
 -29   9   2     1529.95     2170.27    619.30 o 
 -27   9   2     2221.61     2383.44    653.89 o 
 -25   9   2     5644.31     5974.52    832.23 o 
 -23   9   2    10669.81    10332.00    994.19 o 
 -21   9   2       39.79      -35.78    415.89 o 
 -19   9   2     1517.87     1958.49    564.48 o 
 -17   9   2       35.50       37.31    349.53 o 
 -15   9   2      265.67      321.03    360.07 o 
 -13   9   2     1687.67     1874.06    455.83 o 
 -11   9   2     1043.29      951.81    408.35 o 
  -9   9   2     6551.75     6504.18    664.12 o 
  -7   9   2    15181.87    16749.86    832.33 o 
  -5   9   2      593.89      753.22    339.98 o 
  -3   9   2     5345.98     4886.47    527.19 o 
  -1   9   2     3000.29     2914.39    409.20 o 
   1   9   2     4274.09     3959.83    571.67 o 
   3   9   2     1611.39     1550.63    393.92 o 
   5   9   2     5741.14     5511.32    560.80 o 
   7   9   2    16419.89    15891.15    938.76 o 
   9   9   2     3748.39     3121.88    520.57 o 
  11   9   2     1655.63     1720.10    439.71 o 
  13   9   2    15183.68    15314.88    866.89 o 
  15   9   2      661.27      560.67    381.21 o 
  17   9   2     2265.12     2450.46    499.90 o 
  19   9   2     2173.83     2115.82    600.14 o 
  21   9   2      207.63      513.76    514.19 o 
  23   9   2     7872.25     7339.74    853.45 o 
  25   9   2      745.88      550.35    506.51 o 
  27   9   2      684.59      568.68    495.33 o 
 -24  10   2      210.73      243.95    720.16 o 
 -22  10   2      792.27      878.66    755.55 o 
 -20  10   2    12471.33    13936.28   1833.57 o 
 -18  10   2     1563.65     1841.00    520.25 o 
 -16  10   2      424.58      197.96    424.68 o 
 -14  10   2    10473.34    11566.52    873.26 o 
 -12  10   2     2869.82     2748.39    580.04 o 
 -10  10   2      186.92      -88.28    369.79 o 
  -8  10   2     2120.70     1789.44    512.04 o 
  -6  10   2        0.89     -125.07    325.51 o 
  -4  10   2    20623.78    23541.64   1914.11 o 
  -2  10   2      127.47      268.78    351.18 o 
   0  10   2     3685.73     2783.61    629.63 o 
   2  10   2    36008.53    37285.61   1795.65 o 
   4  10   2     2125.13     2233.93    470.32 o 
   6  10   2      204.85      118.16    382.23 o 
   8  10   2     6920.73     6493.81    727.66 o 
  10  10   2      342.80      222.40    387.44 o 
  12  10   2    15124.50    15772.81    959.71 o 
  14  10   2      887.64      941.41    451.52 o 
  16  10   2     4197.77     4129.61    732.63 o 
  18  10   2    19521.40    19322.22   2755.55 o 
  20  10   2       95.60      350.90    707.13 o 
  22  10   2     1162.92      460.26    740.08 o 
  24  10   2      874.77     1173.15    963.83 o 
 -21  11   2      264.80      122.81    674.93 o 
 -19  11   2     4579.53     5854.31   1012.78 o 
 -17  11   2     1585.96     2360.59    592.52 o 
 -15  11   2     4431.47     4737.88    720.63 o 
 -13  11   2       21.82     -156.63    453.10 o 
 -11  11   2      380.63      -39.77    449.17 o 
  -9  11   2     6615.15     6472.82    807.38 o 
  -7  11   2     2608.67     3478.95    637.80 o 
  -5  11   2      438.26      594.34    427.84 o 
  -3  11   2    13582.79    14649.07   1186.16 o 
  -1  11   2      990.26      742.60    516.73 o 
   1  11   2     1790.77     1782.05    627.06 o 
   3  11   2     1557.62     1771.05    622.33 o 
   5  11   2     2373.81     1895.85    549.88 o 
   7  11   2     7863.06     8947.79    866.60 o 
   9  11   2      438.51      565.54    487.33 o 
  11  11   2     1096.29      554.29    472.80 o 
  13  11   2     3617.35     3341.93    651.81 o 
  15  11   2       28.24      149.22    564.71 o 
  17  11   2      736.10     1229.73    711.03 o 
  19  11   2      494.29      566.58    665.00 o 
 -14  12   2     3947.54     3796.10    741.23 o 
 -12  12   2     2329.69     2300.40    772.44 o 
 -10  12   2       93.41      -38.87    572.62 o 
  -8  12   2       29.97     -383.97    511.91 o 
  -6  12   2      918.40      656.36    517.55 o 
  -4  12   2     5423.97     5374.56    948.46 o 
  -2  12   2      996.27     1156.76    641.25 o 
   0  12   2     2323.80     1331.99    664.66 o 
   2  12   2     1856.24     1153.86    625.71 o 
   4  12   2     1804.14     1831.70    682.47 o 
   6  12   2     1168.51      756.76    617.84 o 
   8  12   2      744.40      729.56    614.96 o 
  10  12   2       82.29     -207.63    529.34 o 
  12  12   2     1146.89      986.82    585.81 o 
 -39   1   3       12.79      192.45    674.88 o 
 -37   1   3     1573.65     1264.49    727.65 o 
 -35   1   3      124.26     -228.50    417.80 o 
 -33   1   3      211.19      147.11    428.56 o 
 -31   1   3     5964.42     5329.77    644.34 o 
 -29   1   3      895.25      652.63    322.19 o 
 -27   1   3     1875.73     1396.70    330.33 o 
 -25   1   3     3761.46     3850.12    412.29 o 
 -23   1   3     2314.84     1975.42    376.19 o 
 -21   1   3      732.69      790.34    225.90 o 
 -19   1   3    10234.67     8120.51    745.64 o 
 -17   1   3      600.95      661.48    170.89 o 
 -15   1   3     1728.93     1688.87    195.92 o 
 -13   1   3      437.32      429.67    145.97 o 
 -11   1   3      904.11     1035.00    137.53 o 
  -9   1   3    10470.28    10811.39    708.59 o 
  -7   1   3    11924.32    12269.44    863.35 o 
  -5   1   3    85313.70    94988.53   1956.92 o 
  -3   1   3    22908.37    26034.05    520.22 o 
  -1   1   3      473.38      495.64     87.68 o 
   1   1   3    73264.85    81415.32    857.78 o 
   3   1   3    50847.31    57197.87    634.85 o 
   5   1   3     4875.96     4068.51    437.89 o 
   7   1   3    15932.13    16020.82    298.98 o 
   9   1   3    17416.19    18196.03    741.98 o 
  11   1   3     6726.98     6535.29    351.61 o 
  13   1   3      569.37      480.82    154.99 o 
  15   1   3    31306.36    28246.00   2107.30 o 
  17   1   3     2882.77     2682.60    255.57 o 
  19   1   3    19559.27    17929.43   1217.29 o 
  21   1   3      673.99      631.47    202.78 o 
  23   1   3     1712.16     1750.01    272.04 o 
  25   1   3      781.84      533.44    252.25 o 
  27   1   3    10058.04     9021.27    572.28 o 
  29   1   3      736.36      743.95    358.56 o 
  31   1   3      208.99       35.89    361.87 o 
  33   1   3      217.88      -37.33    402.40 o 
  35   1   3       67.80      -19.55    467.78 o 
  37   1   3       19.19      211.53    674.88 o 
 -38   2   3      713.67      370.08    649.23 o 
 -36   2   3     4533.24     5052.88    915.31 o 
 -34   2   3      501.32      366.26    539.66 o 
 -32   2   3     4447.25     5210.24    635.26 o 
 -30   2   3     6695.47     6316.28    633.83 o 
 -28   2   3     2354.36     1953.47    525.15 o 
 -26   2   3     1351.65     1331.34    334.48 o 
 -24   2   3     1104.33      795.76    288.56 o 
 -22   2   3     1062.92     1251.56    260.81 o 
 -20   2   3    16545.07    15394.39    611.39 o 
 -18   2   3     2231.47     2153.24    251.21 o 
 -16   2   3     1753.65     1730.54    192.25 o 
 -14   2   3    45831.33    48439.15   1649.69 o 
 -12   2   3     1089.96      954.68    185.78 o 
 -10   2   3     2778.70     3257.85    243.68 o 
  -8   2   3    17478.36    18071.36    433.00 o 
  -6   2   3      379.16      613.73    120.50 o 
  -4   2   3    15811.68    16163.46    412.85 o 
  -2   2   3    45249.61    48356.23    883.31 o 
   0   2   3    68014.45    66030.52   3884.84 o 
   2   2   3   172059.94   183902.50   3001.87 o 
   4   2   3    28117.52    29072.33    634.05 o 
   6   2   3     1556.97     1476.73    222.35 o 
   8   2   3    18751.65    17635.34    404.08 o 
  10   2   3    14480.48    13803.82    477.68 o 
  12   2   3     1347.94     1124.87    134.79 o 
  14   2   3    16237.80    13753.61    886.03 o 
  16   2   3     1599.93     1506.14    195.59 o 
  18   2   3    24851.44    23679.04   1550.73 o 
  20   2   3     7780.92     7184.60    599.75 o 
  22   2   3      936.66      706.76    247.09 o 
  24   2   3     1280.81     1226.79    288.88 o 
  26   2   3     8863.63     9096.80    622.86 o 
  28   2   3       22.79       43.98    301.01 o 
  30   2   3     2387.43     2466.36    443.64 o 
  32   2   3      714.60      653.79    422.74 o 
  34   2   3     1239.06      817.69    470.89 o 
  36   2   3      967.39      854.17    535.37 o 
 -39   3   3       77.66      241.48    650.16 o 
 -37   3   3     1189.14     1344.95    685.00 o 
 -35   3   3     2367.38     2030.92    683.93 o 
 -33   3   3      712.33     1455.73    631.72 o 
 -31   3   3     1956.07     2297.49    640.36 o 
 -29   3   3      102.95      -40.88    404.87 o 
 -27   3   3      644.20      721.87    484.35 o 
 -25   3   3     2398.11     3500.17    575.54 o 
 -23   3   3      370.24      467.43    315.22 o 
 -21   3   3    13935.94    13820.38   1187.58 o 
 -19   3   3     3409.28     3566.88    253.86 o 
 -17   3   3     1407.38     1429.37    201.52 o 
 -15   3   3    26871.83    28454.25   1098.50 o 
 -13   3   3    13204.74    13051.32    577.20 o 
 -11   3   3    33418.65    34681.75   1847.52 o 
  -9   3   3     1453.72     1218.92    155.29 o 
  -7   3   3      528.00      392.51    144.14 o 
  -5   3   3    47658.48    48919.94   1146.56 o 
  -3   3   3     3074.92     2837.94    192.12 o 
  -1   3   3     2134.30     2155.98    167.89 o 
   1   3   3     1413.14     1338.74    113.48 o 
   3   3   3    79961.16    79756.31   2480.90 o 
   5   3   3     6106.90     6244.48    331.66 o 
   7   3   3    24488.69    23498.94    666.74 o 
   9   3   3    60899.74    59039.52   2541.80 o 
  11   3   3      203.04       35.60    119.86 o 
  13   3   3    23225.90    19778.34   1265.89 o 
  15   3   3     5632.28     6335.00    397.96 o 
  17   3   3    13368.39    12509.89    945.29 o 
  19   3   3    22967.33    19684.64   1734.75 o 
  21   3   3     5298.63     5383.68    840.76 o 
  23   3   3     3276.68     3083.57    327.26 o 
  25   3   3     8067.00     7930.49    525.71 o 
  27   3   3     1208.46     1295.56    347.26 o 
  29   3   3       94.23      -45.46    303.33 o 
  31   3   3     2887.67     3124.70    491.92 o 
  33   3   3      274.26      417.53    411.75 o 
  35   3   3       94.40      144.66    441.30 o 
 -38   4   3      133.33      170.37    676.63 o 
 -36   4   3     1031.04      681.50    676.63 o 
 -34   4   3      342.75      170.37    618.22 o 
 -32   4   3      533.18      292.31    503.06 o 
 -30   4   3     1860.50     1404.35    557.22 o 
 -28   4   3     3302.67     3316.92    616.44 o 
 -26   4   3     1236.88     1711.84    520.41 o 
 -24   4   3     1862.50     1682.68    424.38 o 
 -22   4   3     2548.72     3060.35    397.59 o 
 -20   4   3      191.25      366.08    242.62 o 
 -18   4   3     3128.50     2967.55    242.47 o 
 -16   4   3       44.47       49.73    161.60 o 
 -14   4   3     4643.65     5158.45    336.63 o 
 -12   4   3     6630.55     6814.08    337.46 o 
 -10   4   3     6498.31     6018.04    342.82 o 
  -8   4   3     5465.78     4812.06    292.29 o 
  -6   4   3       30.06      -23.86    135.40 o 
  -4   4   3      183.50      125.02    130.71 o 
  -2   4   3     8598.13     7755.35    317.59 o 
   0   4   3    37934.16    40302.48   1389.45 o 
   2   4   3      857.78      871.75    131.48 o 
   4   4   3    32497.45    32151.09   1222.86 o 
   6   4   3     5761.33     5496.75    271.89 o 
   8   4   3    18396.37    16336.57    604.46 o 
  10   4   3        8.13      -64.34    143.33 o 
  12   4   3      293.00      131.09    146.46 o 
  14   4   3      235.27      278.03    173.96 o 
  16   4   3       29.65      -46.42    176.59 o 
  18   4   3      822.17      929.46    408.28 o 
  20   4   3    11797.43    12765.21    755.37 o 
  22   4   3       59.51     -111.96    666.89 o 
  24   4   3     6971.48     6527.78   1523.64 o 
  26   4   3       13.66     -525.73    778.86 o 
  28   4   3      185.37       53.55    885.95 o 
  30   4   3     2037.03     2287.89   1221.83 o 
  32   4   3       29.55     -150.90   1036.85 o 
 -37   5   3      578.79      321.28    666.89 o 
 -35   5   3      123.14     -146.04    593.88 o 
 -33   5   3      104.47        0.00    579.27 o 
 -31   5   3      108.40      116.83    564.67 o 
 -29   5   3      862.86      627.95    579.27 o 
 -27   5   3     1185.62     1085.53    579.27 o 
 -25   5   3        0.54      254.81    396.41 o 
 -23   5   3      151.60      112.59    303.52 o 
 -21   5   3     1404.29     1528.89    377.80 o 
 -19   5   3      910.95      719.19    233.60 o 
 -17   5   3     5487.42     5893.06    341.26 o 
 -15   5   3       13.21        6.76    149.57 o 
 -13   5   3       61.66       10.64    144.84 o 
 -11   5   3     1926.76     1766.59    222.79 o 
  -9   5   3        0.59       35.60    140.56 o 
  -7   5   3     1065.09      763.91    176.39 o 
  -5   5   3      235.40      219.73    155.06 o 
  -3   5   3     1833.99     1414.35    211.58 o 
  -1   5   3     9741.72    10391.60    391.86 o 
   1   5   3      675.18      556.02    151.42 o 
   3   5   3     2338.21     2397.66    225.55 o 
   5   5   3     6453.46     6384.26    312.20 o 
   7   5   3      915.71      873.80    183.70 o 
   9   5   3      172.04      -27.18    133.15 o 
  11   5   3     2682.08     2773.73    233.20 o 
  13   5   3      234.20      268.00    191.66 o 
  15   5   3      379.78      247.66    231.41 o 
  17   5   3      509.45      593.81    266.02 o 
  19   5   3     3121.71     2770.32    374.15 o 
  21   5   3     1219.53     1159.88    483.14 o 
  23   5   3      771.76      698.87    402.85 o 
 -34   6   3       27.84       29.21    627.95 o 
 -32   6   3       17.91      -82.75    608.48 o 
 -30   6   3      475.35      550.07    637.69 o 
 -28   6   3      100.38       42.24    416.45 o 
 -26   6   3     1347.53     1485.67    527.14 o 
 -24   6   3      607.15      764.84    351.81 o 
 -22   6   3       63.39     -108.93    291.93 o 
 -20   6   3      707.56      522.57    217.19 o 
 -18   6   3      114.77       40.41    198.04 o 
 -16   6   3      746.57      778.69    240.80 o 
 -14   6   3    18181.58    17646.40   1191.55 o 
 -12   6   3     1553.94     1243.38    257.65 o 
 -10   6   3    13209.22    12310.38    633.33 o 
  -8   6   3     5719.37     5248.64    394.44 o 
  -6   6   3       74.16       93.47    159.62 o 
  -4   6   3     3471.76     2727.98    278.15 o 
  -2   6   3     4813.61     4880.01    329.23 o 
   0   6   3     7991.94     8900.95    406.63 o 
   2   6   3      538.74      409.25    181.94 o 
   4   6   3    27913.01    25908.34   1127.73 o 
   6   6   3       16.27      172.34    160.72 o 
   8   6   3     5615.45     4951.65    333.02 o 
  10   6   3     4936.07     4998.44    354.26 o 
  12   6   3     2698.51     2289.97    274.97 o 
  14   6   3        7.46       10.50    181.35 o 
  16   6   3     1322.80     1284.45    252.08 o 
  18   6   3      205.32      142.59    259.08 o 
  20   6   3     3803.30     3592.23    413.73 o 
  22   6   3       19.27      123.75    256.65 o 
  24   6   3      387.78       77.63    242.21 o 
 -33   7   3      109.73       55.82    457.45 o 
 -31   7   3     1868.78     1583.15    557.24 o 
 -29   7   3        1.11       32.10    402.88 o 
 -27   7   3     6183.21     7132.35    683.96 o 
 -25   7   3     3321.34     3959.94    541.52 o 
 -23   7   3      329.28      657.14    386.52 o 
 -21   7   3     7004.13     7726.02    572.05 o 
 -19   7   3      924.18     1295.59    307.71 o 
 -17   7   3     1477.80     1677.07    325.93 o 
 -15   7   3    12283.60    12491.90    665.43 o 
 -13   7   3    13402.14    12525.99   1035.66 o 
 -11   7   3      347.25      105.78    239.55 o 
  -9   7   3    23706.66    23164.56   1202.51 o 
  -7   7   3     8190.02     7882.55    598.19 o 
  -5   7   3    11119.08    10897.45    524.88 o 
  -3   7   3    16668.20    15757.46    936.77 o 
  -1   7   3     8024.87     7552.74    467.87 o 
   1   7   3    22392.88    22639.25   1323.54 o 
   3   7   3     4655.88     4989.42    392.92 o 
   5   7   3      596.37      364.84    220.03 o 
   7   7   3     5714.34     5198.43    446.22 o 
   9   7   3     2686.56     2695.51    355.92 o 
  11   7   3     1648.94     1431.48    309.81 o 
  13   7   3      460.99      376.89    252.51 o 
  15   7   3     1325.66     1576.00    298.50 o 
  17   7   3       86.18      244.38    300.24 o 
  19   7   3     6415.81     6178.77    582.04 o 
  21   7   3     2257.48     1800.58    398.97 o 
  23   7   3       60.96      260.12    329.21 o 
  25   7   3     3357.92     3284.89    494.73 o 
  27   7   3      524.59      769.93    317.41 o 
 -30   8   3     3094.71     3631.61    664.28 o 
 -28   8   3      209.73      341.81    473.46 o 
 -26   8   3     3534.66     4245.82    665.66 o 
 -24   8   3     1507.62     1967.63    589.09 o 
 -22   8   3     1137.87      919.02    499.77 o 
 -20   8   3     1503.68     1276.65    353.46 o 
 -18   8   3     1136.37     1421.58    354.43 o 
 -16   8   3      517.90      383.88    302.10 o 
 -14   8   3      364.80      532.64    306.09 o 
 -12   8   3     2545.86     1815.70    383.85 o 
 -10   8   3     6483.33     6321.78    605.66 o 
  -8   8   3       62.61      108.19    272.23 o 
  -6   8   3      270.26      246.53    280.69 o 
  -4   8   3     2679.01     2845.86    389.26 o 
  -2   8   3      771.39      615.99    271.49 o 
   0   8   3      266.28       79.78    236.35 o 
   2   8   3    13019.80    12147.51    720.21 o 
   4   8   3     9072.02     9508.16    789.15 o 
   6   8   3     6175.76     6046.26    589.03 o 
   8   8   3     7162.13     6583.12    529.03 o 
  10   8   3     6244.08     6267.13    515.95 o 
  12   8   3     1812.24     1911.91    368.85 o 
  14   8   3     8623.82     8395.14    559.42 o 
  16   8   3     3516.91     3485.34    416.46 o 
  18   8   3     5595.71     5007.86    676.72 o 
  20   8   3     8549.97     7169.34    751.67 o 
  22   8   3       69.11      204.76    381.25 o 
  24   8   3     2244.88     2273.51    516.72 o 
  26   8   3     3299.08     3296.63    543.61 o 
  28   8   3       65.16      270.53    329.79 o 
 -29   9   3       48.73     -123.12    530.67 o 
 -27   9   3       62.68      172.51    544.76 o 
 -25   9   3      143.55     -126.27    523.06 o 
 -23   9   3      229.00       63.79    634.17 o 
 -21   9   3       29.65       51.97    493.67 o 
 -19   9   3      186.18       97.94    370.21 o 
 -17   9   3      812.27      421.82    374.62 o 
 -15   9   3     2377.59     2219.01    487.34 o 
 -13   9   3        5.64      -96.01    345.06 o 
 -11   9   3       54.23      255.12    346.74 o 
  -9   9   3     1633.90     1255.38    435.73 o 
  -7   9   3       88.29      143.55    301.93 o 
  -5   9   3     2088.13     2167.97    438.04 o 
  -3   9   3       69.75       45.41    288.33 o 
  -1   9   3       16.48      -69.34    260.86 o 
   1   9   3     6002.16     4457.93    601.76 o 
   3   9   3    11877.93    11706.01    923.03 o 
   5   9   3       99.36       56.08    331.49 o 
   7   9   3     9872.80     8745.20    851.62 o 
   9   9   3      156.81      236.51    348.08 o 
  11   9   3      217.17      156.55    343.45 o 
  13   9   3     4472.74     3627.57    535.00 o 
  15   9   3     4758.05     4820.03    578.13 o 
  17   9   3      242.72      371.58    438.77 o 
  19   9   3     2031.26     1699.79    590.11 o 
  21   9   3     2972.25     2589.38    648.08 o 
  23   9   3     2023.70     1509.86    651.49 o 
  25   9   3     1566.75     1529.07    582.94 o 
 -24  10   3      647.45      741.31    956.53 o 
 -22  10   3       17.62        4.77    572.34 o 
 -20  10   3     2488.56     2397.17    741.94 o 
 -18  10   3      234.64      317.13    430.41 o 
 -16  10   3      186.70      556.71    442.86 o 
 -14  10   3      384.65      307.83    422.57 o 
 -12  10   3      361.39      278.05    397.78 o 
 -10  10   3       71.21       -9.23    389.89 o 
  -8  10   3        9.98       -8.96    395.14 o 
  -6  10   3     1515.93     1544.41    439.63 o 
  -4  10   3       77.38      208.60    374.98 o 
  -2  10   3     2079.54     2621.28    492.97 o 
   0  10   3     1083.46      703.04    480.84 o 
   2  10   3        9.84     -128.83    361.85 o 
   4  10   3     3314.20     2919.54    504.92 o 
   6  10   3     1069.71      785.52    436.57 o 
   8  10   3     1129.97      635.09    424.03 o 
  10  10   3      959.19      470.81    413.73 o 
  12  10   3       45.43       -6.27    378.62 o 
  14  10   3      607.48      714.18    439.44 o 
  16  10   3      284.99      241.11    519.33 o 
  18  10   3        9.87     -260.90    535.05 o 
  20  10   3      411.60      542.87    713.42 o 
  22  10   3      763.64      953.38    810.80 o 
 -21  11   3      699.58     1082.94    717.15 o 
 -19  11   3     2142.51     1949.84    728.53 o 
 -17  11   3       19.82      -24.41    477.01 o 
 -15  11   3     1097.10     1069.26    534.29 o 
 -13  11   3     1125.22     1161.02    545.93 o 
 -11  11   3     1187.42      760.05    512.95 o 
  -9  11   3      685.76      904.58    576.64 o 
  -7  11   3      395.30      635.93    445.10 o 
  -5  11   3     1008.76      977.51    466.99 o 
  -3  11   3     2876.70     3059.00    729.60 o 
  -1  11   3      326.47      358.15    496.75 o 
   1  11   3      126.27      226.83    496.02 o 
   3  11   3     1304.56     1149.92    574.50 o 
   5  11   3      817.20     1027.72    577.11 o 
   7  11   3      358.98      115.50    458.15 o 
   9  11   3       82.79      -46.20    460.21 o 
  11  11   3      100.98       59.43    460.16 o 
  13  11   3     2490.34     2779.75    622.68 o 
  15  11   3      137.18      156.54    525.89 o 
  17  11   3        4.43     -423.40    555.56 o 
  19  11   3     1454.86     1373.59    732.46 o 
 -14  12   3     2113.21     2613.36    781.68 o 
 -12  12   3        0.00      -36.09    561.23 o 
 -10  12   3      138.11      281.58    589.25 o 
  -8  12   3     8896.32    12191.03   1013.47 o 
  -6  12   3       17.44     -368.41    436.02 o 
  -4  12   3     4167.16     4741.58    902.54 o 
  -2  12   3     1136.21      540.35    615.58 o 
   0  12   3      876.41      457.54    589.22 o 
   2  12   3     4092.18     4536.20    886.57 o 
   4  12   3      254.15      225.52    574.49 o 
   6  12   3       31.85       71.57    587.48 o 
   8  12   3     2012.35     2145.30    739.36 o 
  10  12   3      272.96       -2.99    574.06 o 
  12  12   3       14.50     -105.08    509.68 o 
 -40   0   4     3027.60     3689.83   1387.34 o 
 -38   0   4     1931.47     2472.87   1226.70 o 
 -36   0   4      265.85      116.83    861.61 o 
 -34   0   4     7601.21     9798.97   1582.05 o 
 -32   0   4    15434.03    15538.44   1262.89 o 
 -30   0   4     6987.10     7789.53    925.44 o 
 -28   0   4    21768.47    23454.53   1359.15 o 
 -26   0   4    14007.48    11993.22   1586.92 o 
 -24   0   4    36372.59    35819.85   3548.66 o 
 -22   0   4     3444.05     2381.87    500.81 o 
 -20   0   4    22821.27    20366.29   1859.69 o 
 -18   0   4   175400.33   179110.95   8007.77 o 
 -16   0   4     3516.50     3349.12    421.09 o 
 -14   0   4    16582.28    20197.91    776.48 o 
 -12   0   4    84282.73    89407.66   2256.25 o 
 -10   0   4      178.79      384.66    178.94 o 
  -8   0   4    25737.21    29448.43   1051.46 o 
  -6   0   4    77841.76    71825.88  15972.96 o 
  -4   0   4     3694.39     3231.94    549.68 o 
  -2   0   4    95924.55    92634.73  16336.59 o 
   0   0   4    34281.71    33006.12   5125.76 o 
   2   0   4   744869.81   822258.06  19011.97 o 
   4   0   4   158477.08   175806.41   1208.89 o 
   6   0   4     9049.52     9561.37    448.35 o 
   8   0   4     4125.59     4533.93    350.16 o 
  10   0   4    40186.63    40567.93   1788.90 o 
  12   0   4      148.84       72.62    207.63 o 
  14   0   4   112495.84   105836.92   7477.91 o 
  16   0   4     4723.22     4940.72    394.87 o 
  18   0   4    51124.65    51674.84   6133.17 o 
  20   0   4    65480.38    64603.49   7334.54 o 
  22   0   4     2737.63     2594.66    432.44 o 
  24   0   4     3527.74     2837.95    484.20 o 
  26   0   4    14613.27    15736.13   2067.93 o 
  28   0   4     1692.71     1821.62    510.07 o 
  30   0   4    13906.17    15289.80   1653.37 o 
  32   0   4     1013.86     1382.47    697.50 o 
  34   0   4     1124.32      447.84    890.82 o 
  36   0   4     4438.96     6036.13   1489.56 o 
 -39   1   4     7938.71     9317.05   1874.12 o 
 -37   1   4     8997.00     7812.89   1679.41 o 
 -35   1   4       17.16     -212.15    428.66 o 
 -33   1   4      212.38      502.48    457.80 o 
 -31   1   4     3867.61     3522.59    613.10 o 
 -29   1   4    10613.94     9697.10    682.65 o 
 -27   1   4    10897.65     9099.17    636.16 o 
 -25   1   4      179.07      145.77    259.81 o 
 -23   1   4    44506.73    42423.75   1105.28 o 
 -21   1   4    22679.65    23206.32    860.99 o 
 -19   1   4      802.30      774.43    197.08 o 
 -17   1   4     6201.58     6426.76    394.41 o 
 -15   1   4      472.30      833.46    201.98 o 
 -13   1   4      943.35      864.20    162.51 o 
 -11   1   4    44402.76    46283.16   1197.47 o 
  -9   1   4     3631.02     4162.22    471.21 o 
  -7   1   4    70160.62    80519.10   1712.23 o 
  -5   1   4   124754.46   140200.67   1995.98 o 
  -3   1   4    82650.48    93830.15   1361.05 o 
  -1   1   4     1482.34     1468.39    136.29 o 
   1   1   4      523.84      395.36    107.40 o 
   3   1   4     9623.12     9473.90    192.82 o 
   5   1   4      593.71      687.27    110.43 o 
   7   1   4     2646.70     2912.70    170.50 o 
   9   1   4    68608.70    67644.76   1251.69 o 
  11   1   4    61973.41    65732.66   2420.83 o 
  13   1   4     3083.05     3056.68    216.71 o 
  15   1   4    29391.99    27873.82   1292.27 o 
  17   1   4      452.85      376.93    149.31 o 
  19   1   4     6590.57     6990.64    426.69 o 
  21   1   4     5977.19     6475.31    436.48 o 
  23   1   4    10346.28    10806.21    923.82 o 
  25   1   4    20756.38    20034.75   1549.64 o 
  27   1   4       51.14     -174.83    281.68 o 
  29   1   4      574.54      768.73    392.06 o 
  31   1   4    15924.58    17351.09    930.26 o 
  33   1   4      131.22      127.45    426.78 o 
  35   1   4      607.84      925.81    628.59 o 
 -40   2   4      299.52      -77.89   1255.90 o 
 -38   2   4       28.85      115.05    646.56 o 
 -36   2   4     3776.24     3775.30    874.07 o 
 -34   2   4     8350.73     8339.87   1045.63 o 
 -32   2   4     2287.02     3478.77    760.11 o 
 -30   2   4     2972.46     4146.21    748.82 o 
 -28   2   4     4930.24     4954.80    871.34 o 
 -26   2   4     6462.83     6518.22    775.45 o 
 -24   2   4      876.32      433.50    313.46 o 
 -22   2   4     7931.31     6787.47    586.68 o 
 -20   2   4     6561.83     6760.38    618.98 o 
 -18   2   4    19698.56    20710.36    790.22 o 
 -16   2   4    34117.13    34312.37   1284.99 o 
 -14   2   4     4246.79     4531.61    315.30 o 
 -12   2   4    88248.29    93747.14   3139.55 o 
 -10   2   4    69457.36    73170.09   2837.68 o 
  -8   2   4       28.82       55.29    110.98 o 
  -6   2   4     1521.30     1575.09    170.74 o 
  -4   2   4     3618.45     3823.11    212.57 o 
  -2   2   4    28304.10    31132.25    449.86 o 
   0   2   4    46011.00    48152.08    811.67 o 
   2   2   4   179803.03   199320.88   2476.03 o 
   4   2   4     6312.19     6803.61    248.42 o 
   6   2   4    14257.59    14056.25    343.21 o 
   8   2   4      295.31       62.27     90.54 o 
  10   2   4      539.96      508.06    162.85 o 
  12   2   4    26736.09    27670.37   1017.68 o 
  14   2   4     4146.77     3691.87    282.07 o 
  16   2   4      117.14      191.97    168.73 o 
  18   2   4    10045.21    10074.93    442.18 o 
  20   2   4    10169.42    10089.70    923.56 o 
  22   2   4      959.23      849.88    271.05 o 
  24   2   4      862.99      700.23    315.19 o 
  26   2   4     2844.81     2438.98    410.33 o 
  28   2   4     1164.51      802.46    376.80 o 
  30   2   4     7038.47     6846.35    675.91 o 
  32   2   4      374.96      812.11    432.23 o 
  34   2   4     5243.26     5255.98    727.20 o 
  36   2   4     2069.77     2291.44    642.05 o 
 -39   3   4      450.92      532.07    705.58 o 
 -37   3   4     1295.68     1464.62    733.90 o 
 -35   3   4     3548.41     3141.74    808.15 o 
 -33   3   4      289.79      711.73    603.69 o 
 -31   3   4      599.27      313.02    515.90 o 
 -29   3   4     2546.13     2207.69    633.02 o 
 -27   3   4    10186.74    11180.49   1925.23 o 
 -25   3   4     5108.78     5917.27   1014.95 o 
 -23   3   4     3475.98     3912.84    521.44 o 
 -21   3   4    18810.13    19365.94    867.28 o 
 -19   3   4    42317.23    44961.97   2234.13 o 
 -17   3   4     7799.72     8540.09    423.18 o 
 -15   3   4    11988.26    12161.10    561.29 o 
 -13   3   4      501.89      307.36    194.17 o 
 -11   3   4    13342.77    13562.79    533.24 o 
  -9   3   4    24121.21    23744.27    988.34 o 
  -7   3   4    66147.45    69898.34   1922.79 o 
  -5   3   4    75433.23    77593.73   1715.91 o 
  -3   3   4    13176.27    13462.14    445.01 o 
  -1   3   4    97865.29   101017.39   2027.47 o 
   1   3   4    19412.59    22093.13    382.77 o 
   3   3   4    17022.96    18699.13    688.51 o 
   5   3   4     8385.91     6752.20    676.81 o 
   7   3   4    18789.15    18659.76    431.42 o 
   9   3   4    14666.11    12603.97    483.76 o 
  11   3   4     8006.60     7242.98    316.30 o 
  13   3   4     4644.86     4682.06    308.09 o 
  15   3   4      437.46      250.47    155.15 o 
  17   3   4      675.42      510.72    225.17 o 
  19   3   4      540.23      195.60    236.61 o 
  21   3   4     6384.82     6447.00    612.68 o 
  23   3   4    14606.25    14261.10    933.07 o 
  25   3   4     6583.00     6505.25    508.20 o 
  27   3   4     4646.63     4751.68    480.60 o 
  29   3   4      131.87       -6.83    340.64 o 
  31   3   4      933.47      715.22    406.46 o 
  33   3   4       26.77      -91.33    397.71 o 
  35   3   4      508.77      724.07    475.07 o 
 -38   4   4      982.66      710.71    798.33 o 
 -36   4   4     5500.23     6187.03   1148.81 o 
 -34   4   4     2129.77     2331.70    842.14 o 
 -32   4   4     3968.78     3754.16    776.94 o 
 -30   4   4    27377.76    32249.47   1864.38 o 
 -28   4   4    11157.60    11314.34   1630.73 o 
 -26   4   4       56.71     -216.89    410.97 o 
 -24   4   4     2672.81     3109.09    402.36 o 
 -22   4   4    20788.55    21072.05   1499.38 o 
 -20   4   4    32001.41    36826.52   2399.00 o 
 -18   4   4    15261.20    15948.39   1067.65 o 
 -16   4   4    42531.61    45046.24   1661.42 o 
 -14   4   4    33719.24    36281.92   1261.25 o 
 -12   4   4     4735.81     5357.25    346.19 o 
 -10   4   4     4718.94     4836.07    366.08 o 
  -8   4   4    44674.11    46135.55   1726.18 o 
  -6   4   4    51828.89    47990.80   4333.65 o 
  -4   4   4    39898.38    41268.63    948.22 o 
  -2   4   4    24901.27    24611.61    842.20 o 
   0   4   4    16964.77    16187.01    439.15 o 
   2   4   4    85156.19    91748.00   3049.94 o 
   4   4   4      637.66      445.24    169.09 o 
   6   4   4    33523.20    30259.30    976.05 o 
   8   4   4    48186.96    46127.84   1421.24 o 
  10   4   4      197.21      185.97    133.52 o 
  12   4   4     1518.78     1594.34    215.54 o 
  14   4   4      284.12      214.39    190.16 o 
  16   4   4    38787.74    37319.56   2473.40 o 
  18   4   4    28441.24    28759.24   1194.07 o 
  20   4   4       36.49       -1.05    208.60 o 
  22   4   4    12407.13    12016.64    796.22 o 
  24   4   4    11484.49    12500.35    828.11 o 
  26   4   4     1706.82     1689.21    486.22 o 
  28   4   4     3374.89     3065.57    584.72 o 
  30   4   4     1013.50     1034.09    507.13 o 
  32   4   4     8838.43     9175.89   1007.64 o 
  34   4   4     2387.64     1767.03    671.76 o 
 -37   5   4      599.04      -19.47    710.71 o 
 -35   5   4     3574.14     3865.07    973.57 o 
 -33   5   4      115.82     -136.30    627.95 o 
 -31   5   4     3184.99     3869.94    890.82 o 
 -29   5   4     1607.35     2356.04    788.59 o 
 -27   5   4     1474.64     2874.95    451.63 o 
 -25   5   4    18859.31    21027.98   1223.35 o 
 -23   5   4     2239.33     1830.28    428.99 o 
 -21   5   4     7889.98     7983.34    799.31 o 
 -19   5   4    42429.47    43374.40   1970.71 o 
 -17   5   4      263.72      201.80    192.84 o 
 -15   5   4     1521.70     1719.14    294.63 o 
 -13   5   4    21111.94    18784.99   1861.04 o 
 -11   5   4    25742.35    24974.17    902.17 o 
  -9   5   4    65625.23    64009.59   2079.73 o 
  -7   5   4    10332.30    10633.76    590.65 o 
  -5   5   4    36682.02    36118.38   1490.00 o 
  -3   5   4    45771.14    41903.21   1563.82 o 
  -1   5   4     3243.96     3296.54    262.84 o 
   1   5   4      670.97      760.13    152.34 o 
   3   5   4     1221.08     1209.82    185.40 o 
   5   5   4    22728.35    22482.91    711.90 o 
   7   5   4    35955.48    34653.18   1319.31 o 
   9   5   4      215.14      227.15    159.49 o 
  11   5   4    18543.84    16709.83    578.84 o 
  13   5   4    30077.15    28674.05   1647.04 o 
  15   5   4       16.00      133.77    196.06 o 
  17   5   4       77.82      243.75    263.66 o 
  19   5   4      889.71      931.62    316.20 o 
  21   5   4     5317.42     5619.50    424.12 o 
  23   5   4    13487.35    12515.23    939.49 o 
 -34   6   4     5129.19     5155.05   1046.59 o 
 -32   6   4     1311.36     1489.56    808.06 o 
 -30   6   4    13428.41    18663.32   1596.65 o 
 -28   6   4     1484.15     1883.33    569.60 o 
 -26   6   4       87.58      314.13    505.74 o 
 -24   6   4    10342.37    12295.50    928.88 o 
 -22   6   4     7360.73     6984.01    423.85 o 
 -20   6   4     9669.56     9959.19    523.30 o 
 -18   6   4     1786.02     1668.96    284.28 o 
 -16   6   4     3477.88     3032.68    328.11 o 
 -14   6   4    55792.75    55467.26   2670.81 o 
 -12   6   4     2271.99     2074.71    319.12 o 
 -10   6   4      335.10      237.94    200.11 o 
  -8   6   4    42965.18    41510.28   1791.99 o 
  -6   6   4     7679.20     8507.84    420.66 o 
  -4   6   4    17176.95    15576.63    599.52 o 
  -2   6   4     3911.83     3518.85    299.76 o 
   0   6   4    55926.50    54050.52   1952.11 o 
   2   6   4    80355.61    73784.51   3306.42 o 
   4   6   4      216.16      167.04    177.09 o 
   6   6   4     6973.91     6656.66    397.94 o 
   8   6   4    12574.65    11359.01    558.87 o 
  10   6   4     1776.66     1753.66    272.81 o 
  12   6   4     4363.41     4217.48    338.91 o 
  14   6   4     3871.31     3853.61    311.77 o 
  16   6   4     9855.57    10592.48    754.32 o 
  18   6   4     6010.48     5692.70    507.44 o 
  20   6   4      697.59      576.21    302.09 o 
  22   6   4    12055.00    11859.39   2667.58 o 
  24   6   4     8800.16     9793.21    600.82 o 
  26   6   4       75.86      170.37    472.18 o 
 -33   7   4      853.73      783.97    544.44 o 
 -31   7   4       36.29      -63.99    493.50 o 
 -29   7   4       73.81       76.30    421.38 o 
 -27   7   4     8551.32    10353.13    815.58 o 
 -25   7   4    11293.20    12627.61    838.79 o 
 -23   7   4      160.21       32.89    367.66 o 
 -21   7   4    12156.12    12613.45    580.16 o 
 -19   7   4    16128.25    17615.16    706.49 o 
 -17   7   4       36.56      167.96    254.64 o 
 -15   7   4        1.80       80.33    251.90 o 
 -13   7   4       88.71       73.23    249.82 o 
 -11   7   4    20917.57    19919.09   1212.57 o 
  -9   7   4    19634.82    18291.31   1294.17 o 
  -7   7   4     2583.41     2585.69    339.29 o 
  -5   7   4    24626.43    21767.80   1141.18 o 
  -3   7   4      785.76      572.61    252.37 o 
  -1   7   4     1038.62     1114.49    270.65 o 
   1   7   4        8.87      -51.05    165.42 o 
   3   7   4       14.04      -86.68    192.66 o 
   5   7   4      104.40      -34.58    211.77 o 
   7   7   4    11253.48    11213.00    968.40 o 
   9   7   4     9392.46     8814.64    611.16 o 
  11   7   4    11852.99    10277.80    771.73 o 
  13   7   4    14089.64    13618.50    877.94 o 
  15   7   4     4297.85     3816.41    379.49 o 
  17   7   4     1959.34     1408.18    376.33 o 
  19   7   4      332.55      385.85    344.68 o 
  21   7   4     1246.80     1546.95    411.27 o 
  23   7   4     2356.95     1984.70    442.29 o 
  25   7   4     2061.38     2189.87    394.87 o 
  27   7   4     3516.31     4851.81   1056.32 o 
 -32   8   4     4385.10     5122.29    841.61 o 
 -30   8   4      931.40     1259.47    577.88 o 
 -28   8   4     1130.32     1709.00    591.26 o 
 -26   8   4     5249.97     6342.17    732.70 o 
 -24   8   4      133.96      112.71    488.78 o 
 -22   8   4     3734.23     4776.25    619.90 o 
 -20   8   4       88.93     -107.78    293.81 o 
 -18   8   4    14388.71    15531.64    751.28 o 
 -16   8   4     9972.13    11335.70    922.67 o 
 -14   8   4      436.44      -17.09    320.46 o 
 -12   8   4    24958.22    23648.29   1787.50 o 
 -10   8   4     1797.47     1530.29    422.32 o 
  -8   8   4     1076.93     1211.90    346.35 o 
  -6   8   4     6942.95     6347.79    555.40 o 
  -4   8   4    14655.51    14239.73    928.71 o 
  -2   8   4     5867.58     5127.81    456.39 o 
   0   8   4      509.61      598.11    257.57 o 
   2   8   4    60620.03    57453.40   3632.73 o 
   4   8   4    40164.04    38606.54   2690.37 o 
   6   8   4     1327.64     1317.53    386.60 o 
   8   8   4       89.07      -34.21    263.60 o 
  10   8   4      328.29      249.94    291.66 o 
  12   8   4     6276.27     6600.12    530.01 o 
  14   8   4       76.82      106.33    276.71 o 
  16   8   4     4670.11     4545.68    455.30 o 
  18   8   4    11201.37     9835.28   1163.95 o 
  20   8   4     4145.39     3799.26    581.99 o 
  22   8   4     5053.66     5144.33    624.26 o 
  24   8   4       35.69     -104.79    416.28 o 
  26   8   4      113.37      117.50    377.06 o 
  28   8   4      214.44     -103.74    347.53 o 
 -29   9   4     3030.17     2793.35   1143.94 o 
 -27   9   4     1810.27     2278.15   1100.13 o 
 -25   9   4      133.74      224.18    699.66 o 
 -23   9   4     7794.16     9064.63   1471.90 o 
 -21   9   4     5166.92     6612.22   1264.79 o 
 -19   9   4      597.63      710.49    410.78 o 
 -17   9   4      446.11      543.92    390.53 o 
 -15   9   4      286.48       88.01    335.91 o 
 -13   9   4      357.57       55.78    364.14 o 
 -11   9   4     6450.26     6974.15    702.61 o 
  -9   9   4     1422.88     1121.54    426.30 o 
  -7   9   4    10380.74    11846.71    905.62 o 
  -5   9   4    20631.51    21293.91   1525.69 o 
  -3   9   4      892.67      819.33    334.91 o 
  -1   9   4      862.58      977.29    324.83 o 
   1   9   4       48.20      143.39    352.07 o 
   3   9   4     4835.92     5147.28    555.32 o 
   5   9   4      153.78     -118.39    331.19 o 
   7   9   4     6499.70     5905.67    650.53 o 
   9   9   4    33905.29    31152.44   3013.86 o 
  11   9   4     2144.48     1832.82    465.23 o 
  13   9   4     1417.20     1522.93    434.90 o 
  15   9   4    12085.49    12219.89    940.63 o 
  17   9   4      412.44      735.94    531.07 o 
  19   9   4     4316.29     4110.22    737.79 o 
  21   9   4     2356.25     2167.16    638.58 o 
  23   9   4      250.55      174.01    547.19 o 
  25   9   4     8763.23     9406.95   1072.25 o 
 -24  10   4     2193.54     2242.80    973.33 o 
 -22  10   4      261.88      576.61    591.51 o 
 -20  10   4       91.68      -26.75    517.27 o 
 -18  10   4     8943.56     9889.66    845.64 o 
 -16  10   4     4151.38     4765.99    688.89 o 
 -14  10   4     5196.10     4787.36    686.86 o 
 -12  10   4    16539.61    17078.02   1145.08 o 
 -10  10   4      761.90      721.42    452.90 o 
  -8  10   4      799.98      974.43    478.61 o 
  -6  10   4     3494.43     4336.35    625.69 o 
  -4  10   4      656.42     1082.53    438.50 o 
  -2  10   4    13413.98    15528.74   1388.83 o 
   0  10   4     4076.98     3457.74    688.21 o 
   2  10   4     9306.86     8665.69    926.90 o 
   4  10   4    14799.01    14163.95   1174.27 o 
   6  10   4     2029.09     1928.87    531.29 o 
   8  10   4     1910.46     1288.21    492.85 o 
  10  10   4     4765.83     5461.29    730.71 o 
  12  10   4      435.76      613.45    433.01 o 
  14  10   4    13848.56    14846.80    940.76 o 
  16  10   4       72.09       79.86    500.26 o 
  18  10   4     1229.34      613.07    614.48 o 
  20  10   4     7644.09     7288.10   1506.60 o 
  22  10   4      290.74      248.22    720.36 o 
 -21  11   4     4857.52     6015.06   1060.29 o 
 -19  11   4      195.61       99.39    595.47 o 
 -17  11   4     4284.36     5076.63    747.26 o 
 -15  11   4      220.19      -61.51    433.88 o 
 -13  11   4     2509.64     2763.06    640.97 o 
 -11  11   4      858.53      864.94    590.90 o 
  -9  11   4      375.96      731.83    560.29 o 
  -7  11   4    11729.83    12160.43    939.60 o 
  -5  11   4     2365.48     1942.76    544.46 o 
  -3  11   4      283.74      538.28    514.06 o 
  -1  11   4     9597.55     9599.43   1026.03 o 
   1  11   4      131.54     -193.32    466.82 o 
   3  11   4     1363.30     1347.86    586.74 o 
   5  11   4      152.86      378.96    521.90 o 
   7  11   4     2887.24     2792.41    638.87 o 
   9  11   4     6317.67     6898.79    817.16 o 
  11  11   4      558.76      895.92    491.06 o 
  13  11   4      292.07      321.90    477.97 o 
  15  11   4     6710.91     7406.98    954.40 o 
  17  11   4      338.41      -94.27    602.68 o 
 -14  12   4     3711.96     4812.96    920.19 o 
 -12  12   4      806.52      244.89    617.06 o 
 -10  12   4      918.87      984.84    651.37 o 
  -8  12   4        3.25     -189.29    462.03 o 
  -6  12   4      371.26       83.60    461.30 o 
  -4  12   4      317.86      556.56    609.74 o 
  -2  12   4     2447.93     2820.14    792.00 o 
   0  12   4      791.84      302.95    583.22 o 
   2  12   4     2252.22     2413.27    744.81 o 
   4  12   4     2056.63     1762.58    689.43 o 
   6  12   4     2453.48     2499.26    743.69 o 
   8  12   4      131.55      215.36    562.38 o 
  10  12   4      764.88      795.60    615.24 o 
 -39   1   5      381.42      189.85   1056.32 o 
 -37   1   5     1445.07     3159.23   1372.73 o 
 -35   1   5     4567.86     4794.83   1363.00 o 
 -33   1   5      447.07       26.72    532.25 o 
 -31   1   5     6680.04     8099.21    997.96 o 
 -29   1   5      543.42      525.06    471.82 o 
 -27   1   5      537.50      772.95    390.42 o 
 -25   1   5      969.34     1123.33    388.75 o 
 -23   1   5    13342.52    13829.13    846.12 o 
 -21   1   5     1713.31     1782.82    333.74 o 
 -19   1   5     7847.83     8423.90    568.33 o 
 -17   1   5    45762.57    46797.58   1616.42 o 
 -15   1   5       32.90      -40.01    151.74 o 
 -13   1   5    31592.27    36450.25    874.41 o 
 -11   1   5     7078.16     8004.45    365.54 o 
  -9   1   5      644.28      754.29    147.94 o 
  -7   1   5      763.39      716.32    125.81 o 
  -5   1   5    33092.30    37540.32    617.60 o 
  -3   1   5    95962.01    92277.94   9571.07 o 
  -1   1   5    23199.11    20663.34   2076.52 o 
   1   1   5     6293.29     5799.08    621.36 o 
   3   1   5      214.35      226.88     56.18 o 
   5   1   5      447.26      759.04    132.89 o 
   7   1   5    10150.86    11506.60    325.77 o 
   9   1   5     1669.43     1735.76    166.37 o 
  11   1   5     2150.69     2207.92    232.37 o 
  13   1   5      414.02      403.29    171.50 o 
  15   1   5    38737.48    37643.86   1855.51 o 
  17   1   5      102.18       61.96    169.98 o 
  19   1   5     6796.50     6645.12    394.32 o 
  21   1   5     2008.32     1792.51    294.93 o 
  23   1   5       27.75       74.59    239.01 o 
  25   1   5      136.68      337.20    271.51 o 
  27   1   5      102.52      -66.80    300.30 o 
  29   1   5       31.18     -331.75    365.07 o 
  31   1   5     2215.35     2376.77    520.69 o 
  33   1   5     1593.42     2041.69    567.55 o 
  35   1   5        0.92       33.09    594.73 o 
 -40   2   5      742.05     1630.73   1338.66 o 
 -38   2   5      210.78     1100.13   1168.28 o 
 -36   2   5     3265.31     3622.08    870.16 o 
 -34   2   5     3789.70     4624.85    907.62 o 
 -32   2   5     1241.32     1172.08    642.28 o 
 -30   2   5     1422.02     1949.47    661.65 o 
 -28   2   5     4147.46     3821.91    744.92 o 
 -26   2   5     2557.67     3557.01    711.04 o 
 -24   2   5     4134.65     4349.85    531.74 o 
 -22   2   5    10228.54    12077.82   1838.31 o 
 -20   2   5      962.89     1044.21    304.35 o 
 -18   2   5     1640.05     1516.62    216.59 o 
 -16   2   5      211.85       65.72    157.43 o 
 -14   2   5     3973.87     4956.51    346.63 o 
 -12   2   5     5347.50     5554.47    439.06 o 
 -10   2   5    12293.79    13653.36    443.87 o 
  -8   2   5     2658.05     3244.41    368.90 o 
  -6   2   5    50162.00    53469.49   1139.80 o 
  -4   2   5     8690.38     9353.39    342.58 o 
  -2   2   5    19087.86    20026.45    474.24 o 
   0   2   5     6300.08     6778.23    258.58 o 
   2   2   5    17139.15    19489.96    320.78 o 
   4   2   5    14033.77    14436.16    373.58 o 
   6   2   5    12422.72     8001.79   1829.92 o 
   8   2   5     6970.40     7192.36    281.29 o 
  10   2   5    36177.65    36073.61    675.65 o 
  12   2   5    17624.85    19000.75    478.51 o 
  14   2   5    12578.35    12575.12    923.28 o 
  16   2   5    13703.45    12993.40    509.61 o 
  18   2   5      198.48      149.66    202.63 o 
  20   2   5     8277.76     8091.05    492.36 o 
  22   2   5     2218.72     2220.79    385.98 o 
  24   2   5     2586.97     2812.15    430.41 o 
  26   2   5      910.78      790.62    376.93 o 
  28   2   5     1163.09     1007.23    412.61 o 
  30   2   5      487.10      355.82    395.32 o 
  32   2   5     6438.46     6724.15    679.26 o 
  34   2   5       21.91       84.42    448.20 o 
 -39   3   5      609.66      856.74    929.76 o 
 -37   3   5      482.60      650.86    689.78 o 
 -35   3   5     1510.39     1428.23    726.24 o 
 -33   3   5      463.20      562.30    591.82 o 
 -31   3   5       83.53      243.93    523.82 o 
 -29   3   5     1175.05     1945.61    638.46 o 
 -27   3   5     1106.61     1119.37    530.20 o 
 -25   3   5     3761.46     3742.36    676.03 o 
 -23   3   5       35.95      211.72    325.90 o 
 -21   3   5     1583.41     1685.19    338.45 o 
 -19   3   5    10903.04    11976.82    536.61 o 
 -17   3   5     5337.98     6624.15    424.00 o 
 -15   3   5    14718.39    16680.16    892.27 o 
 -13   3   5    14713.32    15996.65    707.42 o 
 -11   3   5     8479.78     8627.41    381.73 o 
  -9   3   5    12227.43    13098.55    547.14 o 
  -7   3   5    53290.25    55590.78   1571.77 o 
  -5   3   5     4519.66     5130.30    288.09 o 
  -3   3   5    21079.17    23477.81    509.61 o 
  -1   3   5    98547.30   104130.17   1073.71 o 
   1   3   5    10558.37    11355.71    321.94 o 
   3   3   5    60981.72    62736.19    999.97 o 
   5   3   5    53821.03    55882.60    749.67 o 
   7   3   5      418.05      443.80     94.94 o 
   9   3   5    36055.30    34804.87    604.50 o 
  11   3   5     9380.67     8667.22    314.12 o 
  13   3   5       46.54       -3.23    154.62 o 
  15   3   5    10429.46    10268.25    406.80 o 
  17   3   5    14242.04    14089.22   1205.60 o 
  19   3   5      298.23      268.04    297.50 o 
  21   3   5     9500.20     9906.77    746.47 o 
  23   3   5       23.38      -67.77    354.68 o 
  25   3   5      246.62      383.50    405.84 o 
  27   3   5     1000.52     1195.30    497.28 o 
  29   3   5      284.38      320.42    458.39 o 
  31   3   5     3099.48     3110.04    753.97 o 
  33   3   5      453.76      321.28    601.08 o 
  35   3   5      144.00      251.07    664.35 o 
 -38   4   5       17.39        9.74    822.67 o 
 -36   4   5     2530.36     2385.24    978.44 o 
 -34   4   5     1328.84     1450.62    881.08 o 
 -32   4   5      633.04      136.30    676.63 o 
 -30   4   5     4932.35     5919.61    870.49 o 
 -28   4   5      873.00      931.07    568.28 o 
 -26   4   5       94.88      -27.57    435.36 o 
 -24   4   5      152.66      115.86    296.87 o 
 -22   4   5      361.56      297.24    314.64 o 
 -20   4   5     2621.41     3419.25    421.22 o 
 -18   4   5    10570.75    11849.15    642.64 o 
 -16   4   5     6108.05     6306.51    388.72 o 
 -14   4   5     4708.09     5105.15    362.32 o 
 -12   4   5     6851.01     5939.04    807.08 o 
 -10   4   5     1780.00     1759.33    260.90 o 
  -8   4   5       68.58      133.25    175.05 o 
  -6   4   5     8296.19     8888.07    396.87 o 
  -4   4   5    12566.20    13594.61    462.06 o 
  -2   4   5     4325.99     3840.16    264.15 o 
   0   4   5    74184.80    75898.71   1885.37 o 
   2   4   5     1640.06     1479.21    176.71 o 
   4   4   5    35942.31    37034.29    988.01 o 
   6   4   5     2446.06     2567.71    236.65 o 
   8   4   5     4007.73     3814.32    269.11 o 
  10   4   5      145.71      101.58    123.40 o 
  12   4   5     1821.21     1788.49    208.05 o 
  14   4   5        3.33      226.32    219.23 o 
  16   4   5     7019.88     6150.76    416.47 o 
  18   4   5      137.49      -17.30    211.62 o 
  20   4   5     2367.14     2511.57    475.55 o 
  22   4   5       15.33      214.19    350.44 o 
  24   4   5     5195.99     5790.34    658.35 o 
  26   4   5       43.96      150.80    431.98 o 
  28   4   5      107.35       29.73    490.67 o 
  30   4   5       15.49      168.33    504.09 o 
  32   4   5      284.53       82.75    618.22 o 
  34   4   5      499.73      812.93    700.97 o 
 -37   5   5       21.32      -97.36    773.99 o 
 -35   5   5       46.26      467.31    808.06 o 
 -33   5   5       93.24      613.35    778.86 o 
 -31   5   5      670.62      423.50    754.52 o 
 -29   5   5       76.86     -160.64    637.69 o 
 -27   5   5      813.74      619.60    454.76 o 
 -25   5   5     2353.91     3119.12    553.45 o 
 -23   5   5     1043.24     1191.62    287.68 o 
 -21   5   5     1161.48     1769.00    349.60 o 
 -19   5   5     1737.94     2017.76    337.59 o 
 -17   5   5        2.76      -50.20    226.30 o 
 -15   5   5     2084.60     2388.35    336.59 o 
 -13   5   5      533.81      438.37    218.65 o 
 -11   5   5     1485.60     1271.28    231.42 o 
  -9   5   5      738.62      511.77    194.83 o 
  -7   5   5      431.69      401.50    193.75 o 
  -5   5   5      247.51      302.64    176.55 o 
  -3   5   5     4078.32     4407.40    325.23 o 
  -1   5   5     2348.46     1980.64    234.76 o 
   1   5   5     7814.38     7677.68    298.12 o 
   3   5   5     6683.58     6469.31    354.91 o 
   5   5   5     3360.95     3584.14    276.92 o 
   7   5   5       34.86       -8.17    172.18 o 
   9   5   5      491.22      617.42    214.79 o 
  11   5   5     5006.69     4435.49    335.58 o 
  13   5   5      328.82      521.72    207.18 o 
  15   5   5      359.50      345.70    196.59 o 
  17   5   5     1382.66     1215.86    363.73 o 
  19   5   5       24.35      -38.21    264.26 o 
  21   5   5       26.83     -123.16    280.13 o 
  23   5   5      233.75     -204.45    433.24 o 
  25   5   5     1005.49      666.89    569.54 o 
  27   5   5      405.14       87.62    525.73 o 
  29   5   5      192.09      146.04    525.73 o 
 -36   6   5      280.87      -14.60    803.19 o 
 -34   6   5       47.29      311.54    773.99 o 
 -32   6   5      407.90      739.91    817.80 o 
 -30   6   5      612.00      778.86    769.12 o 
 -28   6   5     1526.67     1178.89    635.25 o 
 -26   6   5      372.66      418.63    518.78 o 
 -24   6   5     4362.83     4759.41    592.30 o 
 -22   6   5       18.98       32.25    254.64 o 
 -20   6   5      325.52      286.09    240.48 o 
 -18   6   5     3775.21     4433.21    390.72 o 
 -16   6   5     8746.87     9829.78    592.12 o 
 -14   6   5     3242.05     3167.34    381.73 o 
 -12   6   5      672.91      532.22    257.98 o 
 -10   6   5      438.80      534.58    219.95 o 
  -8   6   5    11949.66    11555.22    513.75 o 
  -6   6   5      241.56      290.05    203.51 o 
  -4   6   5       10.41       70.88    162.28 o 
  -2   6   5      344.30      480.88    190.03 o 
   0   6   5      142.59      193.52    163.23 o 
   2   6   5      357.13      126.24    194.96 o 
   4   6   5     3239.62     3091.62    325.95 o 
   6   6   5     6538.80     5560.89    434.80 o 
   8   6   5      111.02      205.75    216.98 o 
  10   6   5     4537.62     4063.07    356.82 o 
  12   6   5     1719.21     1589.88    276.42 o 
  14   6   5      272.84      216.79    216.82 o 
  16   6   5     3917.11     3681.26    349.03 o 
  18   6   5     2690.05     2241.00    487.09 o 
  20   6   5     2667.19     2780.66    540.21 o 
  22   6   5     2427.76     2320.87    460.52 o 
  24   6   5      601.70      134.40    366.57 o 
  26   6   5      428.45       68.15    530.60 o 
  28   6   5     2288.89     3188.44    725.31 o 
 -33   7   5      186.42       95.69    559.98 o 
 -31   7   5      368.61      239.30    425.05 o 
 -29   7   5     5433.03     5673.11    729.23 o 
 -27   7   5        3.71     -125.27    453.43 o 
 -25   7   5     2159.36     3188.29    559.63 o 
 -23   7   5      346.28      285.91    361.13 o 
 -21   7   5     3309.06     3251.02    413.62 o 
 -19   7   5    16188.76    16568.23   1001.84 o 
 -17   7   5      382.26      648.87    299.09 o 
 -15   7   5       43.23      167.87    270.63 o 
 -13   7   5    30797.10    30952.43   1658.49 o 
 -11   7   5     1673.82     1459.11    348.55 o 
  -9   7   5     6650.59     6626.68    487.93 o 
  -7   7   5    33092.04    32980.64   1633.78 o 
  -5   7   5     8866.46     8730.12    570.76 o 
  -3   7   5     9868.37     9787.19    600.33 o 
  -1   7   5     2671.12     2182.89    326.34 o 
   1   7   5     3685.57     3756.97    470.24 o 
   3   7   5     2140.97     2069.98    339.98 o 
   5   7   5    37817.88    33644.16   1647.23 o 
   7   7   5     6564.41     6176.32    494.97 o 
   9   7   5     1516.35     1358.68    319.13 o 
  11   7   5     4539.44     4539.86    430.95 o 
  13   7   5       13.75       -4.72    239.61 o 
  15   7   5     1968.29     1568.89    323.99 o 
  17   7   5     2178.98     2427.10    396.73 o 
  19   7   5       26.39       93.04    339.28 o 
  21   7   5      665.25      526.68    386.93 o 
  23   7   5      581.80      536.93    416.74 o 
  25   7   5     1674.97     1838.50    391.11 o 
  27   7   5     1455.94     1362.74    490.92 o 
  29   7   5      234.76      379.43    442.22 o 
 -30   8   5     2924.20     3480.75    696.25 o 
 -28   8   5      439.89      166.41    535.64 o 
 -26   8   5      101.02      535.98    479.32 o 
 -24   8   5     1865.67     2540.23    571.52 o 
 -22   8   5      404.79      375.90    417.61 o 
 -20   8   5      344.04      103.72    320.63 o 
 -18   8   5    19616.50    21160.58   1127.40 o 
 -16   8   5     1441.37     1433.28    419.12 o 
 -14   8   5      187.10      269.71    343.11 o 
 -12   8   5     6976.53     6460.60    691.33 o 
 -10   8   5      226.33      193.50    317.46 o 
  -8   8   5     1749.16     1585.87    377.33 o 
  -6   8   5     1952.86     1884.69    386.30 o 
  -4   8   5      116.96       96.08    255.18 o 
  -2   8   5     9857.96     9447.63    590.64 o 
   0   8   5      164.73       24.76    243.15 o 
   2   8   5      417.97      223.80    283.17 o 
   4   8   5     5330.49     4876.34    577.43 o 
   6   8   5     3971.27     3277.46    502.99 o 
   8   8   5       37.95     -122.93    291.13 o 
  10   8   5     4287.89     3498.13    455.81 o 
  12   8   5     1993.14     2295.94    406.20 o 
  14   8   5     6205.18     5995.72    520.11 o 
  16   8   5     5425.22     4914.35    555.30 o 
  18   8   5      900.84      750.43    498.13 o 
  20   8   5     1142.78     1584.13    486.14 o 
  22   8   5     3840.32     4133.71    656.51 o 
  24   8   5       12.17      270.83    454.98 o 
  26   8   5      760.40      522.68    403.06 o 
 -29   9   5     1499.07      974.76    810.53 o 
 -27   9   5      167.88       29.21    929.76 o 
 -25   9   5       26.66      307.07    708.99 o 
 -23   9   5      912.42      984.45    586.96 o 
 -21   9   5       74.94      418.63    394.54 o 
 -19   9   5     3983.73     4774.93    630.42 o 
 -17   9   5       43.20      172.02    381.66 o 
 -15   9   5     1653.13     1311.47    453.32 o 
 -13   9   5      149.66       25.60    367.14 o 
 -11   9   5       36.80      -93.57    347.91 o 
  -9   9   5      311.54      216.11    378.64 o 
  -7   9   5      366.32      224.01    318.94 o 
  -5   9   5      834.54      852.89    361.90 o 
  -3   9   5      134.86      280.50    333.43 o 
  -1   9   5     5905.12     6764.95    540.79 o 
   1   9   5       14.44      -79.03    329.89 o 
   3   9   5     6893.73     6271.83    688.44 o 
   5   9   5        3.67     -169.10    333.40 o 
   7   9   5      173.21      115.95    357.16 o 
   9   9   5     3329.93     2720.26    523.08 o 
  11   9   5     2006.57     1599.90    464.73 o 
  13   9   5     1619.26     1389.81    453.18 o 
  15   9   5     2175.92     1997.27    474.07 o 
  17   9   5     2296.13     2196.64    658.29 o 
  19   9   5     1073.21     1015.68    715.28 o 
  21   9   5     1689.15     1346.26    772.11 o 
  23   9   5     1647.57      916.11    591.86 o 
 -24  10   5      514.28      559.45    680.05 o 
 -22  10   5        4.27       41.14    621.91 o 
 -20  10   5       69.75      252.20    436.49 o 
 -18  10   5      163.51      358.54    427.42 o 
 -16  10   5      393.78      346.80    432.73 o 
 -14  10   5      167.99      252.62    410.66 o 
 -12  10   5        6.99     -114.96    404.80 o 
 -10  10   5     1924.78     1109.48    479.76 o 
  -8  10   5     1553.70     1238.96    462.10 o 
  -6  10   5       20.09       51.50    364.01 o 
  -4  10   5     1511.52     1818.65    473.74 o 
  -2  10   5       59.58     -106.35    316.63 o 
   0  10   5      122.65       64.98    419.56 o 
   2  10   5        0.03     -382.65    410.11 o 
   4  10   5     3093.51     2527.53    582.17 o 
   6  10   5     1226.97      906.81    448.25 o 
   8  10   5      339.43       75.09    400.80 o 
  10  10   5      129.76      373.72    434.26 o 
  12  10   5      893.42      439.22    436.67 o 
  14  10   5       40.16      169.74    413.37 o 
  16  10   5      733.17      552.14    606.29 o 
  18  10   5        2.23      325.72    567.65 o 
  20  10   5      395.45      432.63    750.93 o 
 -21  11   5       72.10      -33.81    697.15 o 
 -19  11   5     1098.61     1345.74    581.33 o 
 -17  11   5     3931.13     4176.11    739.29 o 
 -15  11   5     1085.19     1287.62    567.81 o 
 -13  11   5      833.24      813.98    516.54 o 
 -11  11   5     1903.78     1820.53    657.61 o 
  -9  11   5      199.14      331.88    523.16 o 
  -7  11   5     1413.27     2201.95    577.05 o 
  -5  11   5        2.72      106.83    412.62 o 
  -3  11   5      861.50      309.47    501.27 o 
  -1  11   5     4119.42     4762.10    848.89 o 
   1  11   5      106.85      351.31    510.40 o 
   3  11   5      127.43        1.71    481.94 o 
   5  11   5     2279.07     2147.77    679.52 o 
   7  11   5      404.36      158.88    457.14 o 
   9  11   5      248.79      318.08    471.66 o 
  11  11   5      486.93      220.93    478.66 o 
  13  11   5      105.09      512.73    500.66 o 
  15  11   5      170.73      577.26    648.68 o 
  17  11   5       13.43      -70.48    621.92 o 
 -14  12   5      667.95      330.94    640.25 o 
 -12  12   5     3069.60     3738.78    862.21 o 
 -10  12   5      528.87     1000.41    668.61 o 
  -8  12   5      226.12      229.88    515.08 o 
  -6  12   5     4067.06     4419.09    792.88 o 
  -4  12   5     1052.24      615.35    635.13 o 
  -2  12   5     3684.22     3082.03    818.27 o 
   0  12   5     4579.55     5010.67    930.59 o 
   2  12   5       38.46      147.83    559.77 o 
   4  12   5      580.00      969.87    651.87 o 
   6  12   5      254.90      598.96    612.22 o 
   8  12   5      243.88      289.48    579.28 o 
  10  12   5     2840.87     2897.40    807.19 o 
 -36   0   6     7212.14     3757.98   2015.29 o 
 -34   0   6      764.48      -82.75   1353.26 o 
 -30   0   6     9415.46      394.30   1158.55 o 
 -28   0   6    11209.75    10139.72   1489.56 o 
 -26   0   6     5426.94     5237.80   1134.21 o 
 -24   0   6    20260.35    21243.28   1830.31 o 
 -22   0   6    11316.97    14925.83   2541.02 o 
 -20   0   6      728.63      793.18    414.96 o 
 -18   0   6      834.71      831.13    400.11 o 
 -16   0   6    66681.88    78016.66   4702.34 o 
 -14   0   6    61203.63    70002.22   1430.15 o 
 -12   0   6    46369.28    42982.29   9856.48 o 
 -10   0   6   157923.20   175834.08   3590.62 o 
  -8   0   6    42510.79    40107.43   6719.69 o 
  -6   0   6       62.12      192.46    128.23 o 
  -4   0   6    61645.96    60460.09   8344.97 o 
  -2   0   6    13249.87    12372.64   2165.05 o 
   0   0   6    33366.88    29764.19   3755.34 o 
   2   0   6   236660.31   269146.38   4456.84 o 
   4   0   6   141912.27   159063.16   1587.26 o 
   6   0   6    62034.34    64868.07   1046.50 o 
   8   0   6     6640.50     6540.65    626.50 o 
  10   0   6     2470.15     2651.37    463.16 o 
  12   0   6     1665.50     1577.42    345.04 o 
  14   0   6    15686.41    16021.66   1044.87 o 
  16   0   6    14358.56    14893.51   1123.76 o 
  18   0   6     5790.03     5706.98    571.41 o 
  20   0   6     2684.14     2909.74    560.77 o 
  22   0   6    22644.03    22937.26   2933.81 o 
  24   0   6     1272.07     1108.50    454.61 o 
  26   0   6    12761.58    12379.20   1051.05 o 
  28   0   6    14644.11    16066.37   1295.94 o 
  30   0   6     2772.59     2875.58    815.75 o 
  32   0   6     4736.45     4918.10   1002.78 o 
  34   0   6      883.11      759.38   1051.45 o 
 -33   1   6       30.39      211.70    720.54 o 
 -31   1   6     3839.66     4099.37    831.67 o 
 -29   1   6     2392.51     2016.65    599.68 o 
 -27   1   6    27914.43    28954.27   1565.01 o 
 -25   1   6    42731.42    41060.74   1457.27 o 
 -23   1   6       95.45      235.63    269.05 o 
 -21   1   6    48286.58    49533.70   1249.55 o 
 -19   1   6    51435.87    52232.45   1854.19 o 
 -17   1   6    11406.12    11276.22    520.01 o 
 -15   1   6     4685.28     5764.91    629.09 o 
 -13   1   6    17151.42    18108.63    573.27 o 
 -11   1   6    56277.42    57485.18   3994.44 o 
  -9   1   6     5506.71     4918.00    405.68 o 
  -7   1   6     8996.31     7517.68   1068.31 o 
  -5   1   6   139776.89   153945.30   2476.97 o 
  -3   1   6    16804.82    16396.84   1252.79 o 
  -1   1   6    15153.46    14029.91   1262.83 o 
   1   1   6     2343.52     1985.93    196.97 o 
   3   1   6      408.77      359.21     67.51 o 
   5   1   6     7044.53     7316.99    306.88 o 
   7   1   6     5032.41     5082.17    266.21 o 
   9   1   6     3147.62     3157.94    215.17 o 
  11   1   6   122205.25   122844.47   3179.24 o 
  13   1   6      177.14      309.48    182.50 o 
  15   1   6      827.27      643.21    216.55 o 
  17   1   6    24664.28    24944.13   1274.06 o 
  19   1   6      150.78       43.17    220.04 o 
  21   1   6     5115.58     5896.72    479.56 o 
  23   1   6     3020.40     3096.76    381.18 o 
  25   1   6     1602.86     1595.62    379.69 o 
  27   1   6    24884.41    26239.51   1249.76 o 
  29   1   6      354.98      231.00    412.79 o 
  31   1   6     2082.94     1866.77    538.78 o 
  33   1   6     5288.96     6197.64    883.28 o 
  35   1   6      511.55      506.83    641.73 o 
 -38   2   6     3044.81     3709.30   1538.24 o 
 -36   2   6      643.86      545.20   1017.38 o 
 -34   2   6     4134.07     5261.26    962.62 o 
 -32   2   6    12312.10    14090.54   1305.27 o 
 -30   2   6     3173.24     3145.47    760.91 o 
 -28   2   6    17317.52    17755.84   1282.36 o 
 -26   2   6     4357.01     4089.74    736.00 o 
 -24   2   6     2167.01     2591.16    563.37 o 
 -22   2   6     1333.57     1526.12    357.46 o 
 -20   2   6       50.26      143.46    250.55 o 
 -18   2   6    18094.11    20281.65    606.93 o 
 -16   2   6    20434.66    24422.47    666.66 o 
 -14   2   6    78291.22    88110.28   1524.58 o 
 -12   2   6    25316.62    28458.13    699.18 o 
 -10   2   6     3867.99     4176.17    274.50 o 
  -8   2   6    73549.38    82509.83   1582.43 o 
  -6   2   6    11383.04    11902.33    456.45 o 
  -4   2   6   106134.16   120446.55   1785.54 o 
  -2   2   6     8856.33     8839.22    579.64 o 
   0   2   6    66422.70    70951.26    938.84 o 
   2   2   6     8760.45     6334.39    993.13 o 
   4   2   6     2764.91     1288.36    455.51 o 
   6   2   6    44078.03    45291.41    769.84 o 
   8   2   6      400.28      338.42    147.93 o 
  10   2   6        2.80       25.15    147.01 o 
  12   2   6    13631.04    13693.08    417.88 o 
  14   2   6    18147.98    18520.18    822.47 o 
  16   2   6     7933.48     8017.12    441.22 o 
  18   2   6     7606.69     7962.21    690.59 o 
  20   2   6    24087.36    24867.20    833.15 o 
  22   2   6    23301.38    25209.01    963.02 o 
  24   2   6     2737.60     2804.87    464.89 o 
  26   2   6       20.80      -22.71    343.04 o 
  28   2   6     1764.42     1641.39    468.24 o 
  30   2   6     2314.72     2439.40    537.98 o 
  32   2   6     1640.10     1930.13    551.08 o 
  34   2   6      500.83      683.42    508.30 o 
 -37   3   6     2678.26     2293.08    896.80 o 
 -35   3   6     1643.00     1591.05    769.98 o 
 -33   3   6       34.82       35.34    553.37 o 
 -31   3   6     1712.67     1821.54    725.13 o 
 -29   3   6     1836.07     1608.17    822.67 o 
 -27   3   6     1640.82     1595.13    615.78 o 
 -25   3   6     9336.01    10640.40   1024.90 o 
 -23   3   6     1214.36     1302.47    445.56 o 
 -21   3   6     3874.67     3859.16    451.32 o 
 -19   3   6    24510.74    25810.73   1151.98 o 
 -17   3   6     8346.14     8710.71    496.42 o 
 -15   3   6      770.51      590.61    210.26 o 
 -13   3   6       53.19      287.14    198.00 o 
 -11   3   6     5143.56     5065.85    534.32 o 
  -9   3   6     1825.84     1968.83    279.01 o 
  -7   3   6    19531.88    20347.37    608.69 o 
  -5   3   6     9544.61    11113.99    411.47 o 
  -3   3   6     6763.97     6973.61    321.04 o 
  -1   3   6    72365.52    66413.06   4643.64 o 
   1   3   6     2231.82     2373.82    201.35 o 
   3   3   6    54315.06    55771.99   1176.14 o 
   5   3   6     1422.52     1446.01    204.88 o 
   7   3   6    34307.82    34492.64    815.98 o 
   9   3   6    36199.50    36235.37    748.60 o 
  11   3   6     2026.73     2178.38    237.39 o 
  13   3   6    16877.19    17299.77    481.53 o 
  15   3   6    15580.98    14730.44    438.79 o 
  17   3   6     2090.82     2118.22    311.20 o 
  19   3   6     5373.66     5875.35    509.43 o 
  21   3   6      794.28      940.58    445.04 o 
  23   3   6     3886.09     4261.63    627.69 o 
  25   3   6     4369.51     4829.39    684.17 o 
  27   3   6      559.98      178.87    476.27 o 
  29   3   6     3277.72     3492.50   1077.90 o 
  31   3   6     1104.78     1027.29    578.79 o 
  33   3   6       86.24     -156.47    649.64 o 
 -38   4   6       67.37     -301.81    832.40 o 
 -36   4   6     1484.71     1153.68    983.30 o 
 -34   4   6    13931.71    18054.84   1859.52 o 
 -32   4   6     6738.88     5929.04   1216.96 o 
 -30   4   6     3891.63     4473.55   1090.40 o 
 -28   4   6    26109.38    27788.39   5756.23 o 
 -26   4   6      415.42      445.85    513.43 o 
 -24   4   6     1419.57     1508.88    401.88 o 
 -22   4   6     1801.64     1876.55    415.04 o 
 -20   4   6     6757.54     6018.87    443.54 o 
 -18   4   6    46859.29    50327.48   1811.06 o 
 -16   4   6      636.68      686.22    253.78 o 
 -14   4   6     1286.82     1487.43    283.46 o 
 -12   4   6    88182.99    96679.31   3650.49 o 
 -10   4   6     1622.88     1734.49    268.51 o 
  -8   4   6     7339.92     7749.26    417.85 o 
  -6   4   6     8495.55     8217.70    400.97 o 
  -4   4   6    36972.29    39559.32    810.78 o 
  -2   4   6    17327.50    18190.88    468.60 o 
   0   4   6     9709.78    10076.25    375.04 o 
   2   4   6    47519.37    48778.21   1075.10 o 
   4   4   6    65575.86    63308.78   1652.20 o 
   6   4   6    12089.10    12324.74   1195.18 o 
   8   4   6     8644.01     5698.78   1182.95 o 
  10   4   6    32146.37    30677.69   1013.86 o 
  12   4   6     6494.86     6655.25    357.71 o 
  14   4   6     8486.10     8032.30    393.51 o 
  16   4   6      336.62      279.82    207.49 o 
  18   4   6    23262.68    23942.78    794.59 o 
  20   4   6     6285.49     6659.47    707.48 o 
  22   4   6       48.47      142.25    402.16 o 
  24   4   6    10833.54    11420.34    910.77 o 
  26   4   6     2291.97     2290.76    591.85 o 
  28   4   6       21.54      127.21    523.23 o 
  30   4   6        3.22      170.37    657.16 o 
  32   4   6      351.89      681.50    739.91 o 
 -37   5   6     1428.01      915.15   1007.64 o 
 -35   5   6      408.71      598.74    924.89 o 
 -33   5   6     6845.03    10553.49   1499.30 o 
 -31   5   6      156.70      739.91    817.80 o 
 -29   5   6     8397.74     9696.75   1358.13 o 
 -27   5   6       98.59      -26.07    445.66 o 
 -25   5   6     4496.41     5102.11    536.31 o 
 -23   5   6    13393.61    17672.44   1097.48 o 
 -21   5   6     7617.08     8139.05    569.08 o 
 -19   5   6    13891.70    14775.87    714.62 o 
 -17   5   6    38372.54    41661.65   1885.99 o 
 -15   5   6     1455.11     1069.20    298.86 o 
 -13   5   6    12199.35    12496.42    615.20 o 
 -11   5   6     2140.15     2017.32    277.29 o 
  -9   5   6     6261.91     5735.55    411.72 o 
  -7   5   6    76274.42    72962.26   1840.33 o 
  -5   5   6    31082.32    32265.13   1154.42 o 
  -3   5   6     1958.79     1797.35    240.67 o 
  -1   5   6    83592.12    82820.09   2544.52 o 
   1   5   6      793.27      990.05    178.25 o 
   3   5   6     3826.13     4088.69    313.24 o 
   5   5   6    42599.48    42374.77   1802.51 o 
   7   5   6    60656.98    58971.02   1856.25 o 
   9   5   6    50291.96    49529.14   1290.09 o 
  11   5   6     5339.25     4898.15    357.27 o 
  13   5   6     2957.74     2768.55    296.12 o 
  15   5   6     8682.26     8663.25    572.71 o 
  17   5   6      259.21      179.01    237.15 o 
  19   5   6        3.71       52.70    294.73 o 
  21   5   6    11419.03    11805.39    627.65 o 
  23   5   6    18538.73    20177.22   1465.22 o 
  25   5   6     8599.26    10787.14   1173.15 o 
  27   5   6      572.39      467.31    642.56 o 
  29   5   6     2173.54     2190.53    778.86 o 
  31   5   6     1694.81     2463.13    798.33 o 
 -34   6   6     6598.00     8484.65   1440.88 o 
 -32   6   6      388.52      199.58    827.53 o 
 -30   6   6     2998.10     5057.69   1197.49 o 
 -28   6   6    18820.35    25358.86   1384.43 o 
 -26   6   6     2376.60     3330.71    655.78 o 
 -24   6   6       76.05      172.48    284.51 o 
 -22   6   6      113.37      216.66    294.45 o 
 -20   6   6     3779.90     3681.18    491.24 o 
 -18   6   6    21283.36    26388.00   1178.46 o 
 -16   6   6     5112.79     5396.94    524.21 o 
 -14   6   6    27536.94    28337.32   1752.10 o 
 -12   6   6    69934.91    72904.22   3888.58 o 
 -10   6   6      802.12      692.95    286.55 o 
  -8   6   6     2326.12     2099.71    326.51 o 
  -6   6   6     2143.09     1757.80    307.09 o 
  -4   6   6    32650.16    32645.40   1332.15 o 
  -2   6   6     9128.06     9539.29    437.18 o 
   0   6   6      236.07      166.07    171.76 o 
   2   6   6    15688.36    14596.90    715.48 o 
   4   6   6    60858.57    58567.23   3308.68 o 
   6   6   6       76.19       44.24    219.63 o 
   8   6   6     2647.05     2281.68    344.60 o 
  10   6   6    16263.98    15586.52    883.51 o 
  12   6   6      854.77      713.10    270.25 o 
  14   6   6       79.72      -33.54    237.11 o 
  16   6   6       20.33      -79.42    238.45 o 
  18   6   6    24547.92    23901.12   1632.70 o 
  20   6   6    19743.19    19361.04   1988.39 o 
  22   6   6     1168.83     1244.65    420.32 o 
  24   6   6     4135.84     3767.71    851.87 o 
  26   6   6     2335.82     2536.15    798.33 o 
  28   6   6      522.62      759.38    671.76 o 
  30   6   6      116.49      365.09    632.82 o 
 -33   7   6     1299.08     1464.27    700.57 o 
 -31   7   6      220.83      565.15    491.52 o 
 -29   7   6     1039.00      759.27    533.44 o 
 -27   7   6      199.93     -181.75    468.04 o 
 -25   7   6     6837.51     8106.21    891.66 o 
 -23   7   6     7826.53     9136.92    593.89 o 
 -21   7   6     4912.16     6291.74    533.75 o 
 -19   7   6     1486.04     1434.80    367.27 o 
 -17   7   6     2430.55     2422.89    413.65 o 
 -15   7   6     2595.09     2650.39    407.21 o 
 -13   7   6      884.62      700.07    317.42 o 
 -11   7   6       28.38      221.21    301.13 o 
  -9   7   6     2091.49     2314.51    400.03 o 
  -7   7   6     8211.53     7841.54    532.91 o 
  -5   7   6    16412.32    15423.14    875.08 o 
  -3   7   6     1850.34     1793.93    303.38 o 
  -1   7   6    10992.86    11034.90    556.96 o 
   1   7   6       37.40       22.66    270.90 o 
   3   7   6     4273.51     4387.41    463.09 o 
   5   7   6      642.95      885.80    310.95 o 
   7   7   6    10789.39    10971.12    652.22 o 
   9   7   6      828.90      770.26    296.35 o 
  11   7   6     6996.30     6679.40    523.20 o 
  13   7   6     3620.67     3371.61    412.88 o 
  15   7   6      323.29      120.89    269.93 o 
  17   7   6      339.22      219.98    316.03 o 
  19   7   6      680.68      782.65    411.46 o 
  21   7   6     1242.40     1532.60    506.81 o 
  23   7   6     2129.59     1749.19    445.35 o 
  25   7   6     1786.01     1815.26    385.07 o 
  27   7   6     1145.50     1670.42    556.06 o 
  29   7   6     1987.88     2493.51    619.32 o 
 -30   8   6     1501.32     2239.06    823.98 o 
 -28   8   6       74.44       33.52    689.87 o 
 -26   8   6       98.65      -72.32    669.93 o 
 -24   8   6      936.28     1409.61    605.89 o 
 -22   8   6      214.84      232.36    390.62 o 
 -20   8   6      583.74      367.33    370.11 o 
 -18   8   6     3569.77     4207.77    665.14 o 
 -16   8   6     5127.61     5616.20    635.89 o 
 -14   8   6    13115.16    12885.18    858.69 o 
 -12   8   6    15416.37    14444.03    869.94 o 
 -10   8   6     2957.89     3143.64    532.15 o 
  -8   8   6     3253.09     3201.98    473.59 o 
  -6   8   6      549.61      657.66    326.15 o 
  -4   8   6      261.24      325.08    269.37 o 
  -2   8   6       68.67       15.80    254.94 o 
   0   8   6    35554.24    34207.73   2379.54 o 
   2   8   6     5417.40     5033.18    612.88 o 
   4   8   6    13541.75    11574.72    780.89 o 
   6   8   6     7836.36     7370.69    660.32 o 
   8   8   6      404.45      316.75    333.71 o 
  10   8   6      339.04      535.67    351.53 o 
  12   8   6       59.51      -66.16    299.63 o 
  14   8   6     8470.23     8390.32    597.65 o 
  16   8   6     4049.29     3250.19    561.05 o 
  18   8   6     2924.03     2041.40    586.63 o 
  20   8   6     4645.96     3862.85    612.22 o 
  22   8   6      416.46      697.78    529.76 o 
  24   8   6     1043.85      320.69    445.78 o 
  26   8   6        3.09      100.05    385.39 o 
 -29   9   6      656.42      423.50   1031.98 o 
 -27   9   6     4827.08     4128.25   1127.50 o 
 -25   9   6    16562.87    19838.97   1969.46 o 
 -23   9   6     1343.79     1105.67    623.44 o 
 -21   9   6     9282.97     9481.77    791.44 o 
 -19   9   6     7030.83     7545.50    745.54 o 
 -17   9   6      482.39      373.42    406.26 o 
 -15   9   6      273.23      553.03    415.57 o 
 -13   9   6      742.56      993.84    449.17 o 
 -11   9   6    14044.66    14207.20    937.47 o 
  -9   9   6     1726.79     1737.06    488.23 o 
  -7   9   6      372.10      152.29    338.05 o 
  -5   9   6    18744.53    19060.59   1250.96 o 
  -3   9   6     6600.59     6979.02    645.38 o 
  -1   9   6      807.02      685.70    322.06 o 
   1   9   6     1470.94     1111.05    430.52 o 
   3   9   6      883.47      399.83    381.12 o 
   5   9   6     5006.41     4088.64    610.99 o 
   7   9   6     2579.38     2132.69    509.71 o 
   9   9   6      768.11      731.08    407.96 o 
  11   9   6    17829.89    17250.83   1675.59 o 
  13   9   6     2901.88     2118.94    501.60 o 
  15   9   6     1137.62      648.65    488.99 o 
  17   9   6    10617.87     9502.91   1000.41 o 
  19   9   6       89.18     -452.31    579.92 o 
  21   9   6     2295.37     1596.65   1002.78 o 
  23   9   6     1772.68     1956.90    829.37 o 
 -24  10   6     3878.44     5204.66    998.32 o 
 -22  10   6     2226.63     2533.40    826.48 o 
 -20  10   6      105.32      282.01    466.23 o 
 -18  10   6      687.62      414.56    453.58 o 
 -16  10   6     7203.41     9004.41    852.72 o 
 -14  10   6     8032.22     8537.19    839.68 o 
 -12  10   6     3287.68     3005.21    629.10 o 
 -10  10   6     6242.94     7967.87    923.80 o 
  -8  10   6     4611.65     5111.53    678.52 o 
  -6  10   6     3118.16     2900.13    553.59 o 
  -4  10   6      496.27      737.14    410.32 o 
  -2  10   6       76.39      -31.22    429.52 o 
   0  10   6    11205.70    12269.65   1680.65 o 
   2  10   6     4409.90     4865.57    785.98 o 
   4  10   6     1133.46      878.08    466.50 o 
   6  10   6    16099.53    14802.77   1003.38 o 
   8  10   6     1859.88     1625.99    510.11 o 
  10  10   6     3106.82     2618.53    581.84 o 
  12  10   6     3585.47     4220.48    645.85 o 
  14  10   6       16.76     -342.83    463.84 o 
  16  10   6     8073.70     8399.57   1061.27 o 
  18  10   6     2212.49     2042.95    742.05 o 
  20  10   6     1279.77      646.05    835.63 o 
 -19  11   6     3686.13     4196.77    755.82 o 
 -17  11   6       29.72        6.26    501.70 o 
 -15  11   6      400.45      372.73    527.43 o 
 -13  11   6      334.30      486.85    568.83 o 
 -11  11   6     5602.34     5858.26    903.08 o 
  -9  11   6       63.82       91.76    502.82 o 
  -7  11   6       38.06     -159.93    413.31 o 
  -5  11   6    14709.76    18282.30   1413.22 o 
  -3  11   6     1041.05     1563.56    635.93 o 
  -1  11   6      202.04      -66.80    499.73 o 
   1  11   6     1726.59     1394.58    619.65 o 
   3  11   6       69.61      132.15    514.91 o 
   5  11   6     2837.70     2681.88    720.89 o 
   7  11   6     1194.42      888.40    538.22 o 
   9  11   6      404.21      183.35    489.83 o 
  11  11   6    11124.16    12113.35   1163.63 o 
  13  11   6      196.41      161.93    493.68 o 
  15  11   6       25.08       -2.32    625.77 o 
 -12  12   6     2142.16     1518.30    718.88 o 
 -10  12   6     1037.86     1065.20    684.16 o 
  -8  12   6     2165.44     1649.27    607.30 o 
  -6  12   6      106.26      183.94    452.28 o 
  -4  12   6     2636.26     4139.81    887.60 o 
  -2  12   6      603.39      669.83    618.16 o 
   0  12   6     2223.02     2706.24    798.44 o 
   2  12   6     3556.97     3304.80    836.94 o 
   4  12   6      207.25      223.92    594.43 o 
   6  12   6     2160.66     2061.71    755.01 o 
   8  12   6     2344.82     2209.87    781.75 o 
 -39   1   7     2374.20    -1255.90   1694.01 o 
 -37   1   7      172.68       34.07   1474.96 o 
 -33   1   7      502.65     1655.07   1713.48 o 
 -31   1   7      385.04     1056.32   1499.30 o 
 -29   1   7      402.15      925.23    701.56 o 
 -27   1   7     4868.81     5948.92   2506.94 o 
 -25   1   7     4957.15     4089.19    764.26 o 
 -23   1   7     8706.86     9543.57    792.54 o 
 -21   1   7     7650.29     7309.23   1295.04 o 
 -19   1   7      465.35      313.08    220.47 o 
 -17   1   7    44196.80    50287.27   1730.76 o 
 -15   1   7      207.69      221.20    204.68 o 
 -13   1   7     3484.97     3432.34    357.81 o 
 -11   1   7     2361.22     2941.89    300.35 o 
  -9   1   7    58306.16    66134.42   1429.61 o 
  -7   1   7    10836.38     9973.29   1202.00 o 
  -5   1   7     8951.44     8567.71    638.44 o 
  -3   1   7    10358.17    11149.86    390.96 o 
  -1   1   7      106.60      118.52    103.83 o 
   1   1   7       93.26      225.74     97.75 o 
   3   1   7      817.72      696.46    144.88 o 
   5   1   7      369.69      348.61    122.17 o 
   7   1   7     4949.14     5146.28    304.66 o 
   9   1   7      203.86      187.84    142.44 o 
  11   1   7     1041.04     1096.75    268.43 o 
  13   1   7       35.12      186.60    225.88 o 
  15   1   7    12050.14    11967.70    638.41 o 
  17   1   7     1102.55     1107.35    312.91 o 
  19   1   7       42.26      154.01    244.55 o 
  21   1   7     1702.50     1376.10    323.94 o 
  23   1   7     3047.53     2838.14    431.00 o 
  25   1   7       34.12      201.82    323.36 o 
  27   1   7     2339.99     2300.00    454.30 o 
  29   1   7     4855.44     5285.09    670.39 o 
  31   1   7       33.46       79.23    544.70 o 
  33   1   7     1138.72     1339.85    663.31 o 
 -32   2   7       21.64      486.78    808.06 o 
 -30   2   7      299.48      365.09    754.52 o 
 -28   2   7     3449.29     3762.84   1046.59 o 
 -26   2   7       74.74     -240.47    549.20 o 
 -24   2   7     1607.66     1502.90    526.62 o 
 -22   2   7    18850.78    22167.50   1907.91 o 
 -20   2   7     7328.72     8294.91    606.21 o 
 -18   2   7     9954.95     9821.49    666.06 o 
 -16   2   7    17813.93    18671.69    631.40 o 
 -14   2   7     9897.80     9985.75    444.83 o 
 -12   2   7       30.82      150.52    176.87 o 
 -10   2   7     8186.19     8416.37    401.86 o 
  -8   2   7     3863.85     4367.08    318.92 o 
  -6   2   7    58869.79    62702.67   1462.01 o 
  -4   2   7    33850.66    40196.95    715.45 o 
  -2   2   7     2069.27     2009.23    233.01 o 
   0   2   7     7586.25     6467.72    604.41 o 
   2   2   7    15630.59    12550.02   1420.22 o 
   4   2   7      752.23      683.49    146.58 o 
   6   2   7    14872.88    15771.48    450.33 o 
   8   2   7      835.38      628.54    187.39 o 
  10   2   7    14860.41    16046.12    532.48 o 
  12   2   7     7825.71     8170.18    344.83 o 
  14   2   7     3964.43     3378.30    375.16 o 
  16   2   7     6936.06     6839.45    452.18 o 
  18   2   7     4076.71     4482.11    483.98 o 
  20   2   7      269.92      247.96    322.75 o 
  22   2   7      627.16      394.27    351.12 o 
  24   2   7     4290.07     4494.39    551.98 o 
  26   2   7     2898.57     2624.37    637.06 o 
  28   2   7     2793.76     2839.09    679.52 o 
  30   2   7     1580.12      909.45    588.28 o 
  32   2   7      133.41      127.19    575.79 o 
  34   2   7     1435.97     1267.09    702.76 o 
 -35   3   7      174.47     -360.22    934.63 o 
 -33   3   7     2719.28     3645.30    912.29 o 
 -31   3   7      497.06      432.29    598.13 o 
 -29   3   7     4673.48     5794.75    943.79 o 
 -27   3   7     1343.16     2165.46    679.20 o 
 -25   3   7     2776.38     3111.34    742.73 o 
 -23   3   7     1295.35     1389.70    364.02 o 
 -21   3   7     7747.04     8630.42    627.32 o 
 -19   3   7     1034.46     1065.04    347.08 o 
 -17   3   7      483.21      517.38    240.15 o 
 -15   3   7    10875.77    11811.88    634.23 o 
 -13   3   7      156.83      -86.68    186.66 o 
 -11   3   7    31803.37    34822.27   1183.12 o 
  -9   3   7     2817.57     2943.52    292.66 o 
  -7   3   7    15812.94    15898.67    533.77 o 
  -5   3   7    95304.63   102598.05   1912.55 o 
  -3   3   7     1669.08     1529.55    208.72 o 
  -1   3   7    68161.32    72841.67   1114.12 o 
   1   3   7    57305.50    58075.85   1072.55 o 
   3   3   7     1482.34     1016.47    215.08 o 
   5   3   7    10186.14     9651.70    394.21 o 
   7   3   7    27582.55    27488.47    636.60 o 
   9   3   7     6462.38     6400.34    334.63 o 
  11   3   7    12464.80    12075.16    450.42 o 
  13   3   7    12595.30    12368.71    450.98 o 
  15   3   7     1582.83     1432.84    240.43 o 
  17   3   7    19695.29    18822.83    862.21 o 
  19   3   7      400.66      394.90    317.51 o 
  21   3   7      130.32      133.89    307.44 o 
  23   3   7     4642.44     5620.23    728.25 o 
  25   3   7      176.56       57.53    479.51 o 
  27   3   7      969.30     1015.09    544.99 o 
  29   3   7      244.89      522.39    547.15 o 
  31   3   7       53.00       71.95    545.03 o 
  33   3   7     1417.40     1454.48    692.84 o 
 -36   4   7        3.87      520.86    939.49 o 
 -34   4   7      280.39      934.63    988.17 o 
 -32   4   7     1558.45     1659.94   1007.64 o 
 -30   4   7     2081.05     2000.68    949.23 o 
 -28   4   7      574.86      180.11    739.91 o 
 -26   4   7     1506.78     1880.79    462.38 o 
 -24   4   7     3215.04     3795.50    525.74 o 
 -22   4   7     1095.41     1347.28    363.31 o 
 -20   4   7    11988.66    13708.54    741.98 o 
 -18   4   7     1149.97     1038.27    296.09 o 
 -16   4   7     4827.19     5525.26    482.16 o 
 -14   4   7      562.37      841.67    294.51 o 
 -12   4   7      101.14      247.72    232.83 o 
 -10   4   7     9535.79     9287.47    522.44 o 
  -8   4   7      446.67      303.87    220.83 o 
  -6   4   7     4820.58     5546.24    364.38 o 
  -4   4   7    21371.27    22649.93    547.66 o 
  -2   4   7      390.17      440.10    176.36 o 
   0   4   7    15720.41    15410.60    600.49 o 
   2   4   7     6008.29     6375.58    247.06 o 
   4   4   7     3464.44     4136.25    330.69 o 
   6   4   7     1827.93     1676.83    259.38 o 
   8   4   7        7.87       33.18    118.13 o 
  10   4   7      301.03      290.70    212.76 o 
  12   4   7     8045.86     8920.82    406.15 o 
  14   4   7      512.23      512.45    219.57 o 
  16   4   7     3603.93     3969.63    348.65 o 
  18   4   7      129.35      122.24    214.31 o 
  20   4   7       12.25     -119.62    406.37 o 
  22   4   7     1431.22     2007.97    775.05 o 
  24   4   7      320.02        5.75    471.69 o 
  26   4   7      148.08     1021.69    629.18 o 
  28   4   7      287.58      232.36    590.51 o 
  30   4   7      151.26      -48.68    725.31 o 
  32   4   7      280.26      107.09    778.86 o 
 -35   5   7      103.79       24.34    900.55 o 
 -33   5   7      728.09     1119.60   1002.78 o 
 -31   5   7        2.70     -272.60    798.33 o 
 -29   5   7      252.12      243.39    788.59 o 
 -27   5   7     1061.22     1717.84    489.02 o 
 -25   5   7        4.98      190.61    358.44 o 
 -23   5   7        5.41      200.40    343.53 o 
 -21   5   7      132.59      -42.17    295.39 o 
 -19   5   7     2173.77     2118.38    406.49 o 
 -17   5   7     9428.25     9832.54    640.58 o 
 -15   5   7     1807.81     1434.72    363.22 o 
 -13   5   7       46.94      -24.09    268.39 o 
 -11   5   7     5502.58     5677.81    408.19 o 
  -9   5   7     1806.57     1822.72    308.61 o 
  -7   5   7     1654.17     1790.49    279.89 o 
  -5   5   7      171.93       40.08    184.06 o 
  -3   5   7     2388.26     2382.85    268.06 o 
  -1   5   7      709.00      601.43    198.96 o 
   1   5   7    10418.65     8909.87    705.23 o 
   3   5   7       24.04      -66.01    173.71 o 
   5   5   7       70.99       67.51    209.38 o 
   7   5   7     8695.89     8641.21    459.80 o 
   9   5   7     5210.31     5263.30    386.89 o 
  11   5   7     5867.52     5579.53    413.00 o 
  13   5   7    10067.09    10461.35    508.89 o 
  15   5   7     1284.70     1203.38    335.84 o 
  17   5   7      542.66      244.28    271.82 o 
  19   5   7      104.68       12.72    324.61 o 
  21   5   7      146.52      -77.10    328.09 o 
  23   5   7       47.87        4.87    593.88 o 
  25   5   7       34.63      593.88    686.37 o 
  27   5   7        1.72      -48.68    696.10 o 
  29   5   7       37.05     -189.85    710.71 o 
  31   5   7       54.70      837.27    754.52 o 
 -34   6   7       56.11       34.07    895.68 o 
 -32   6   7     3196.45     4488.15   1280.24 o 
 -30   6   7       35.54       38.43    546.01 o 
 -28   6   7     1614.79     1689.14    678.09 o 
 -26   6   7       10.05     -152.84    374.02 o 
 -24   6   7        0.09       64.90    382.52 o 
 -22   6   7      559.37      808.30    423.13 o 
 -20   6   7       37.93       54.93    335.15 o 
 -18   6   7       83.23      161.60    316.52 o 
 -16   6   7     7001.33     7468.95    649.69 o 
 -14   6   7     1542.40     1228.27    369.74 o 
 -12   6   7       79.76      413.47    309.18 o 
 -10   6   7     2678.04     3090.58    419.94 o 
  -8   6   7      148.55      223.35    242.32 o 
  -6   6   7      608.46      417.80    267.76 o 
  -4   6   7     3356.37     3110.14    352.94 o 
  -2   6   7       31.27      183.87    208.60 o 
   0   6   7     2441.10     2357.90    309.09 o 
   2   6   7     1020.83     1069.12    259.63 o 
   4   6   7      994.85      726.03    273.26 o 
   6   6   7     1103.13      629.73    266.77 o 
   8   6   7     1812.71     1747.11    332.45 o 
  10   6   7      165.76      159.89    256.62 o 
  12   6   7     1043.37      975.14    308.34 o 
  14   6   7     3463.93     3502.92    406.15 o 
  16   6   7     1929.12     2179.62    375.08 o 
  18   6   7      224.49      200.84    376.93 o 
  20   6   7       60.20      105.63    392.25 o 
  22   6   7     1379.46     1225.09    428.60 o 
  24   6   7      849.89      671.76    696.10 o 
  26   6   7      330.82     -228.79    657.16 o 
  28   6   7      706.34      764.25    764.25 o 
 -33   7   7     2383.22     2623.77   1148.81 o 
 -31   7   7     1183.10     1518.20    682.94 o 
 -29   7   7      151.42      270.37    650.19 o 
 -27   7   7    11021.55    13526.12   1438.41 o 
 -25   7   7       50.08      137.74    391.55 o 
 -23   7   7     4851.75     5248.43    565.26 o 
 -21   7   7    13857.28    15413.88   1459.12 o 
 -19   7   7      709.04      695.26    386.74 o 
 -17   7   7     9199.50    10155.93    813.58 o 
 -15   7   7     5106.69     5258.05    581.60 o 
 -13   7   7     2213.47     2191.10    454.17 o 
 -11   7   7     3853.44     4878.21    565.52 o 
  -9   7   7       45.30      135.19    274.80 o 
  -7   7   7     8039.62     8835.59    615.53 o 
  -5   7   7     5730.95     5758.48    490.21 o 
  -3   7   7       11.12      274.50    247.97 o 
  -1   7   7     3305.46     3120.64    379.28 o 
   1   7   7    14800.43    14270.92    807.68 o 
   3   7   7     4708.25     4127.06    520.61 o 
   5   7   7     8521.41     8443.99    658.00 o 
   7   7   7     4115.18     4456.62    478.80 o 
   9   7   7      855.72     1083.03    327.61 o 
  11   7   7    17171.29    16763.12    859.90 o 
  13   7   7     2529.34     2331.97    387.59 o 
  15   7   7        7.59      152.65    297.08 o 
  17   7   7     2662.01     2798.41    468.72 o 
  19   7   7     4496.91     5196.05    631.98 o 
  21   7   7      602.56      536.59    410.09 o 
  23   7   7     1929.95     2095.61    472.60 o 
  25   7   7      276.89      271.59    535.69 o 
  27   7   7     1048.29      603.93    581.44 o 
 -30   8   7      385.91      317.13    766.76 o 
 -28   8   7     2582.79     2907.51    918.40 o 
 -26   8   7     1269.34      664.05    623.91 o 
 -24   8   7     1249.01     1399.26    620.87 o 
 -22   8   7     7829.34     8465.18    802.04 o 
 -20   8   7      414.81      575.86    397.61 o 
 -18   8   7     4077.09     4508.95    590.75 o 
 -16   8   7     4471.53     4207.28    593.92 o 
 -14   8   7      464.70      216.30    372.53 o 
 -12   8   7     4227.65     3530.13    556.54 o 
 -10   8   7     3110.96     3130.28    537.73 o 
  -8   8   7     3355.32     3616.78    500.90 o 
  -6   8   7    12206.63    12852.44    748.81 o 
  -4   8   7     6606.28     7332.42    785.81 o 
  -2   8   7      346.48      399.73    293.75 o 
   0   8   7     6613.60     6913.83    688.60 o 
   2   8   7     1364.73     1366.55    430.99 o 
   4   8   7       49.88      146.95    331.44 o 
   6   8   7      594.40      292.12    351.86 o 
   8   8   7     3596.38     3089.66    517.52 o 
  10   8   7     4675.24     4355.54    560.24 o 
  12   8   7       40.01       -0.99    326.07 o 
  14   8   7      356.49      413.16    367.52 o 
  16   8   7     2779.19     2428.65    637.70 o 
  18   8   7     1670.61     1908.60    622.89 o 
  20   8   7      121.96       41.85    489.61 o 
  22   8   7     1546.45     1002.38    501.41 o 
  24   8   7     2990.74     3159.39    559.24 o 
 -27   9   7     1039.88      712.36    850.14 o 
 -25   9   7      632.43      713.36    664.47 o 
 -23   9   7     2760.60     2687.76    781.54 o 
 -21   9   7     1384.02     1617.41    523.69 o 
 -19   9   7       88.08     -169.28    398.39 o 
 -17   9   7     6153.31     5562.59    700.85 o 
 -15   9   7      356.32      107.63    377.99 o 
 -13   9   7      957.28     1167.46    470.02 o 
 -11   9   7      708.44      709.29    437.55 o 
  -9   9   7       13.22      552.10    417.88 o 
  -7   9   7       30.97      270.84    365.46 o 
  -5   9   7     3341.95     3325.57    549.84 o 
  -3   9   7     4066.27     4199.75    562.10 o 
  -1   9   7     7769.32     7147.21    848.40 o 
   1   9   7      571.48      845.06    437.16 o 
   3   9   7       30.79     -162.72    365.86 o 
   5   9   7       44.96     -237.22    347.67 o 
   7   9   7      153.69     -166.90    361.62 o 
   9   9   7     1182.87     1047.53    451.98 o 
  11   9   7     1263.77     1282.77    474.98 o 
  13   9   7     1425.89     1055.91    447.54 o 
  15   9   7     3014.89     2017.31    679.23 o 
  17   9   7     1286.25      864.30    592.05 o 
  19   9   7       10.69      522.26    722.05 o 
  21   9   7      607.17      847.01   1056.32 o 
 -24  10   7      930.84      934.40    723.90 o 
 -22  10   7      798.24      940.81    744.36 o 
 -20  10   7      485.91      653.42    508.59 o 
 -18  10   7      322.01      195.46    469.85 o 
 -16  10   7      864.12      346.05    486.59 o 
 -14  10   7      908.14     1116.40    504.84 o 
 -12  10   7       62.33      247.53    469.37 o 
 -10  10   7      193.44     -160.01    431.81 o 
  -8  10   7      103.67      278.13    400.14 o 
  -6  10   7     1675.29     1713.39    498.97 o 
  -4  10   7      145.88       94.19    369.22 o 
  -2  10   7       33.23     -207.02    428.73 o 
   0  10   7     1026.06     1042.59    574.72 o 
   2  10   7      915.87      668.49    509.60 o 
   4  10   7        3.41      128.65    413.84 o 
   6  10   7      526.85      179.60    442.73 o 
   8  10   7      354.63      146.77    414.50 o 
  10  10   7      207.74     -171.48    402.85 o 
  12  10   7       40.64      148.77    454.57 o 
  14  10   7      346.29      185.99    569.83 o 
  16  10   7      317.13      274.65    606.37 o 
  18  10   7      281.80      226.17    776.15 o 
 -19  11   7        3.37      396.24    535.61 o 
 -17  11   7      323.63      409.07    545.36 o 
 -15  11   7     1740.32     2268.74    747.01 o 
 -13  11   7      395.16      530.21    577.58 o 
 -11  11   7     1994.49     2050.48    706.00 o 
  -9  11   7     2451.07     2722.01    620.77 o 
  -7  11   7     1021.84      974.38    499.50 o 
  -5  11   7     2081.48     2585.44    575.78 o 
  -3  11   7     1370.96     1481.22    655.01 o 
  -1  11   7      417.10      363.69    537.15 o 
   1  11   7      884.78     1044.52    611.43 o 
   3  11   7      203.18      642.63    578.35 o 
   5  11   7        1.86     -177.90    498.49 o 
   7  11   7     1561.34     1506.62    622.61 o 
   9  11   7      582.67      552.96    517.61 o 
  11  11   7      516.91      216.01    505.00 o 
  13  11   7      807.44      910.98    790.37 o 
 -12  12   7      380.03      804.64    683.22 o 
 -10  12   7     1450.08     1975.01    631.58 o 
  -8  12   7      273.45      400.30    510.52 o 
  -6  12   7        3.12     -154.43    422.51 o 
  -4  12   7     1459.08     1140.48    695.20 o 
  -2  12   7        9.30       34.01    578.26 o 
   0  12   7      168.51      170.22    586.09 o 
   2  12   7      194.96      235.42    616.04 o 
   4  12   7       12.91     -263.90    565.65 o 
   6  12   7     1900.34     1445.68    743.13 o 
 -38   0   8      482.63      438.11   1781.63 o 
 -36   0   8     3189.04     2312.23   1781.63 o 
 -32   0   8      144.82     -778.86   1212.09 o 
 -30   0   8    10260.91     2258.68   1358.13 o 
 -26   0   8       19.69     -399.16    851.87 o 
 -24   0   8     3222.79      839.34   1937.40 o 
 -22   0   8     9684.21     7485.33   3097.06 o 
 -20   0   8    18462.61    14059.00   6134.79 o 
 -18   0   8      478.40      378.33    300.02 o 
 -16   0   8     1726.06     1078.22    454.59 o 
 -14   0   8    34570.70    31502.56   7605.70 o 
 -12   0   8    70775.51    68240.97  11072.80 o 
 -10   0   8       31.64       -9.34    201.53 o 
  -8   0   8    41175.65    41479.40   5666.50 o 
  -6   0   8      303.86      511.79    198.00 o 
  -4   0   8     3855.93     2591.66    708.17 o 
  -2   0   8     2744.67     2044.75    500.63 o 
   0   0   8    36043.08    39639.07    863.56 o 
   2   0   8    26655.25    28573.93    858.23 o 
   4   0   8    44609.10    49347.61    914.09 o 
   6   0   8     2643.45     5159.66    679.47 o 
   8   0   8     1172.79     1027.96    206.88 o 
  10   0   8      651.45      489.67    399.66 o 
  12   0   8    38108.97    40117.77   3117.85 o 
  14   0   8      334.46      758.33    474.07 o 
  16   0   8     2694.34     2843.81    511.61 o 
  18   0   8    33589.09    34146.41   2787.30 o 
  20   0   8     4264.14     4945.38    649.20 o 
  22   0   8      301.83      191.96    426.31 o 
  24   0   8    29202.85    32912.86   1757.18 o 
  26   0   8      465.11      815.33    659.56 o 
  28   0   8     2203.62     2884.09    848.22 o 
  30   0   8     3007.18     3195.60   1087.96 o 
  32   0   8      324.44       91.10    756.40 o 
 -39   1   8     6097.30     2443.66   2000.68 o 
 -37   1   8     1919.17     1314.32   1689.14 o 
 -35   1   8     4666.08       48.68   1392.20 o 
 -31   1   8     1635.71     2054.23   1562.58 o 
 -29   1   8       12.78      535.46   1275.38 o 
 -27   1   8        4.99     -134.40    579.61 o 
 -25   1   8    18910.42    19573.61   1913.06 o 
 -23   1   8    33288.84    36313.87   1743.39 o 
 -21   1   8     1317.23     1434.27    368.29 o 
 -19   1   8    31309.06    36164.80   1093.48 o 
 -17   1   8    67908.19    74785.56   1374.12 o 
 -15   1   8    19668.60    19697.24   1940.67 o 
 -13   1   8     8356.53    10129.86    799.15 o 
 -11   1   8    24586.82    27126.44   1646.68 o 
  -9   1   8    45602.59    40918.04   3712.30 o 
  -7   1   8    41791.26    38529.34   3957.17 o 
  -5   1   8     2729.46     2160.59    453.16 o 
  -3   1   8    40145.29    38654.87   3430.42 o 
  -1   1   8     9559.40     8921.27    741.51 o 
   1   1   8    42153.15    41907.03   2595.59 o 
   3   1   8     3009.44     2480.90    300.21 o 
   5   1   8      249.79      209.26    129.25 o 
   7   1   8    20561.25    20217.18    544.18 o 
   9   1   8    11094.94    11125.80    407.49 o 
  11   1   8     9830.90    10101.32    623.28 o 
  13   1   8    54314.34    56377.73   2166.36 o 
  15   1   8      105.49      159.65    266.09 o 
  17   1   8       85.65      264.38    292.76 o 
  19   1   8     4072.68     4220.08    483.64 o 
  21   1   8      865.64      649.15    391.47 o 
  23   1   8     4774.56     4923.32    606.39 o 
  25   1   8      166.91      335.05    413.60 o 
  27   1   8     1106.51      999.16    496.70 o 
  29   1   8     7629.91     9163.01    882.48 o 
  31   1   8       91.62      100.25    560.61 o 
  33   1   8      177.60      839.94    676.28 o 
 -30   2   8    18971.92    21934.51   2151.59 o 
 -28   2   8    16324.15    20001.97   1966.61 o 
 -26   2   8     1676.60     2199.95    790.63 o 
 -24   2   8     1742.55     1369.27    535.66 o 
 -22   2   8      583.06      524.19    433.49 o 
 -20   2   8     3555.72     4838.69    545.68 o 
 -18   2   8    30853.79    35128.51    884.73 o 
 -16   2   8    25290.38    30274.55    756.33 o 
 -14   2   8     4069.48     4893.07    397.64 o 
 -12   2   8    48895.81    56882.14   1312.54 o 
 -10   2   8    17385.79    19241.65    631.71 o 
  -8   2   8     4745.93     4479.39    323.23 o 
  -6   2   8    17434.01    19509.63    552.88 o 
  -4   2   8     3381.39     2541.45    534.24 o 
  -2   2   8       90.35       65.71    128.82 o 
   0   2   8     1094.63      872.41    129.98 o 
   2   2   8    36467.65    33024.27   2169.90 o 
   4   2   8   150646.48   166113.06   1545.88 o 
   6   2   8    17753.77     9576.92   3210.38 o 
   8   2   8    13748.92    13292.03    490.75 o 
  10   2   8    17048.79    18012.33    518.23 o 
  12   2   8       11.79        7.49    177.38 o 
  14   2   8      261.61       78.91    256.01 o 
  16   2   8     8806.14     8730.48    632.82 o 
  18   2   8    25815.69    26837.92   1007.99 o 
  20   2   8      176.37      209.01    351.71 o 
  22   2   8     3918.73     4088.93    554.34 o 
  24   2   8     1682.71     2352.25    501.98 o 
  26   2   8      858.13      119.74    499.95 o 
  28   2   8      385.15      250.98    545.64 o 
  30   2   8      540.75      -53.05    573.73 o 
  32   2   8     2148.48     2300.10    790.65 o 
 -31   3   8      500.97      472.18    890.82 o 
 -29   3   8       92.33       68.15    744.78 o 
 -27   3   8     1494.49     1655.07    920.02 o 
 -25   3   8     9793.71    12745.87   1218.15 o 
 -23   3   8     1862.57     2367.54    497.51 o 
 -21   3   8    11804.07    14026.11    766.55 o 
 -19   3   8    32190.93    35917.22    998.34 o 
 -17   3   8     3821.17     4383.05    445.22 o 
 -15   3   8    16234.04    18620.51    936.61 o 
 -13   3   8        2.58      -76.13    211.61 o 
 -11   3   8      361.32      325.61    202.57 o 
  -9   3   8     6485.41     7008.68    386.99 o 
  -7   3   8    48011.71    50546.71   1636.80 o 
  -5   3   8   107028.38   109510.80   2843.75 o 
  -3   3   8    44221.95    49219.54   1113.93 o 
  -1   3   8     1479.75     1034.56    204.26 o 
   1   3   8    68454.98    59874.36   5022.93 o 
   3   3   8      131.13      129.65     70.33 o 
   5   3   8      379.54      163.70    106.05 o 
   7   3   8     9906.37    10025.61    420.53 o 
   9   3   8     7756.27     4524.25   1244.49 o 
  11   3   8    37166.35    38369.24    812.62 o 
  13   3   8     3559.47     3801.52    363.83 o 
  15   3   8      157.97      165.01    204.59 o 
  17   3   8    21734.91    23012.11    939.79 o 
  19   3   8     1158.53     1239.35    397.65 o 
  21   3   8      338.67      187.01    354.09 o 
  23   3   8       45.56     -272.51    446.19 o 
  25   3   8    16276.27    16409.47   1166.07 o 
  27   3   8      327.18      334.54    537.52 o 
  29   3   8      480.93      445.11    586.65 o 
  31   3   8       81.89      467.77    636.76 o 
 -32   4   8     9141.95    14053.47   1835.18 o 
 -30   4   8     3079.88     3465.91   1139.08 o 
 -28   4   8     3146.68     3295.53   1148.81 o 
 -26   4   8    30300.05    36348.90   1368.64 o 
 -24   4   8     8284.34     9052.06    681.05 o 
 -22   4   8     1791.01     2072.05    440.53 o 
 -20   4   8     2239.49     1891.09    393.53 o 
 -18   4   8     7083.98     9032.25    605.65 o 
 -16   4   8    54381.35    61695.16   2411.54 o 
 -14   4   8     7791.83     8903.59    613.87 o 
 -12   4   8    21113.92    22366.05    780.68 o 
 -10   4   8    44948.47    47836.30   1555.44 o 
  -8   4   8      109.49       49.88    186.68 o 
  -6   4   8        6.08       80.33    159.73 o 
  -4   4   8     1070.04     1399.57    224.25 o 
  -2   4   8    20318.48    20601.88    560.94 o 
   0   4   8    50196.72    53018.66    837.57 o 
   2   4   8     5352.99     6518.45    273.87 o 
   4   4   8    33166.24    17131.55   5319.11 o 
   6   4   8    41648.11    40983.51    901.04 o 
   8   4   8     3581.73     1411.04    954.38 o 
  10   4   8    11025.32    11567.04    492.17 o 
  12   4   8     2719.67     3194.70    321.47 o 
  14   4   8     8702.71     9533.56    502.32 o 
  16   4   8     1041.75      925.19    270.11 o 
  18   4   8       22.43       72.84    233.85 o 
  20   4   8     8318.77     9658.64    708.87 o 
  22   4   8     6712.02     7971.14    983.30 o 
  24   4   8       88.41      366.12    594.12 o 
  26   4   8     4349.54     4536.60    901.40 o 
  28   4   8     2142.81     2675.34    824.63 o 
  30   4   8      418.61      680.12    712.02 o 
 -31   5   8     4021.44     4760.75   1294.85 o 
 -29   5   8       13.58      259.37    555.25 o 
 -27   5   8    19139.16    22813.32   1415.82 o 
 -25   5   8       44.37       37.20    367.09 o 
 -23   5   8      806.89     1205.41    419.70 o 
 -21   5   8      896.71     1390.76    399.04 o 
 -19   5   8     5562.72     5974.29    568.94 o 
 -17   5   8      925.79      641.23    332.35 o 
 -15   5   8    27655.46    30986.65   1782.40 o 
 -13   5   8      434.03      357.03    337.49 o 
 -11   5   8    28916.44    31251.34   1410.68 o 
  -9   5   8     3582.63     4006.18    403.29 o 
  -7   5   8     2010.83     1855.30    324.21 o 
  -5   5   8    25131.82    24848.79    668.44 o 
  -3   5   8     1440.73     1130.08    247.22 o 
  -1   5   8     6798.83     6744.58    376.06 o 
   1   5   8    38579.76    39694.13   1200.91 o 
   3   5   8    20579.75    21481.28    840.10 o 
   5   5   8    28530.11    28531.95    867.11 o 
   7   5   8    10348.32    10273.75    571.94 o 
   9   5   8     6059.33     5895.76    437.94 o 
  11   5   8    21403.96    21386.64    715.50 o 
  13   5   8     1561.27     1318.98    305.17 o 
  15   5   8     6380.16     6664.40    500.40 o 
  17   5   8    11372.45    11879.51    612.06 o 
  19   5   8    18828.87    19802.88    852.40 o 
  21   5   8      932.99     1167.95    674.46 o 
  23   5   8     2157.94     2764.82    781.29 o 
  25   5   8    10111.61    12545.76   2154.02 o 
  27   5   8     4972.66     5593.15   1163.42 o 
  29   5   8       13.70       87.62    793.46 o 
 -30   6   8     2104.00     3130.02    958.97 o 
 -28   6   8     1673.94     2044.55    708.99 o 
 -26   6   8    12193.64    14291.04   1377.82 o 
 -24   6   8       21.99     -117.68    380.30 o 
 -22   6   8       16.38     -174.70    373.85 o 
 -20   6   8     4439.72     4378.75    633.89 o 
 -18   6   8     5102.56     5063.98    725.10 o 
 -16   6   8    40513.06    45136.32   2404.06 o 
 -14   6   8      396.51      463.20    370.88 o 
 -12   6   8     1511.34     1485.82    442.30 o 
 -10   6   8    10486.29    10780.70    801.17 o 
  -8   6   8     7038.93     6997.04    546.82 o 
  -6   6   8       26.93      -37.55    241.30 o 
  -4   6   8       23.59     -136.41    220.16 o 
  -2   6   8       69.47      129.18    215.31 o 
   0   6   8    20256.04    20798.82    963.69 o 
   2   6   8      168.62      238.31    291.17 o 
   4   6   8    13985.58    13902.06    741.07 o 
   6   6   8    29171.27    28039.67   1172.66 o 
   8   6   8     1817.94     1818.71    398.04 o 
  10   6   8     1777.72     2083.80    414.31 o 
  12   6   8     4329.83     4235.67    448.63 o 
  14   6   8    12170.10    12515.50    695.86 o 
  16   6   8     7001.78     6789.50    752.17 o 
  18   6   8      358.65      516.70    334.68 o 
  20   6   8     7788.40     8237.63    730.44 o 
  22   6   8     5298.21     5490.30    570.98 o 
  24   6   8      100.61      350.48    798.33 o 
  26   6   8      758.51     1294.85    866.48 o 
  28   6   8     1006.56      759.38    847.01 o 
 -31   7   8      591.28      545.20    954.10 o 
 -29   7   8      616.18      807.79    580.16 o 
 -27   7   8     4435.05     4993.12    724.00 o 
 -25   7   8     4841.55     5141.84    596.24 o 
 -23   7   8     7650.13     7843.27    748.69 o 
 -21   7   8     8320.18    11128.02    915.70 o 
 -19   7   8    14177.68    14874.21   1160.01 o 
 -17   7   8     2072.66     1672.49    494.91 o 
 -15   7   8     7418.87     8343.30    818.19 o 
 -13   7   8      346.07      912.05    454.42 o 
 -11   7   8     6075.36     6417.17    723.41 o 
  -9   7   8     2012.79     1878.08    437.65 o 
  -7   7   8    25498.98    25054.39   1026.02 o 
  -5   7   8     9185.98    10550.83    692.53 o 
  -3   7   8     4783.59     4944.42    461.36 o 
  -1   7   8     7815.31     7458.71    530.43 o 
   1   7   8      615.54      621.67    347.84 o 
   3   7   8      210.24      218.57    309.25 o 
   5   7   8      713.94      748.83    350.44 o 
   7   7   8      199.66      320.09    324.55 o 
   9   7   8     4555.13     4226.18    537.35 o 
  11   7   8     9890.16     9557.60    631.26 o 
  13   7   8     2192.33     2153.86    410.65 o 
  15   7   8     2794.65     2766.20    450.62 o 
  17   7   8     6083.29     5778.59    653.22 o 
  19   7   8        2.97      -20.11    457.40 o 
  21   7   8        6.55       67.45    467.36 o 
  23   7   8      288.51      211.17    452.68 o 
  25   7   8     1928.49     1275.38    900.55 o 
 -30   8   8     3711.04     4490.19   1029.15 o 
 -28   8   8     4224.14     6099.48    891.78 o 
 -26   8   8     1066.46      342.78    590.73 o 
 -24   8   8     4521.93     4464.97    702.95 o 
 -22   8   8      289.39      222.21    435.41 o 
 -20   8   8     1921.29     1878.77    505.30 o 
 -18   8   8       65.01      -32.05    374.59 o 
 -16   8   8     4399.87     4757.62    637.87 o 
 -14   8   8    13959.48    16183.30   1321.39 o 
 -12   8   8    10708.19    11373.31    853.96 o 
 -10   8   8    11776.36    11741.97   1007.08 o 
  -8   8   8     3434.34     3772.60    517.71 o 
  -6   8   8     3848.79     4126.23    566.86 o 
  -4   8   8      220.96      314.16    337.49 o 
  -2   8   8     3473.51     3171.86    434.98 o 
   0   8   8     4628.78     4004.71    591.04 o 
   2   8   8     6238.02     6254.19    673.43 o 
   4   8   8    40119.80    36408.01   2495.88 o 
   6   8   8     7156.15     6336.77    665.97 o 
   8   8   8     1661.90     1304.29    435.87 o 
  10   8   8      691.91      431.11    365.29 o 
  12   8   8      294.48      112.89    359.35 o 
  14   8   8      229.86      -77.51    359.56 o 
  16   8   8       24.70      280.78    501.15 o 
  18   8   8     3966.76     3313.45   1002.78 o 
  20   8   8     2913.93     3412.94   1414.11 o 
  22   8   8     4355.25     3592.24    737.30 o 
  24   8   8     1440.80     1493.43    581.12 o 
 -27   9   8       10.25     -396.61    611.32 o 
 -25   9   8     1897.06     2281.40    828.21 o 
 -23   9   8     5519.37     6113.29    813.65 o 
 -21   9   8      345.00      242.22    441.91 o 
 -19   9   8     5662.12     6895.88    761.06 o 
 -17   9   8     7730.58     8006.43    808.09 o 
 -15   9   8     5446.23     4850.11    691.36 o 
 -13   9   8      582.12      630.04    440.34 o 
 -11   9   8     4672.73     3965.66    646.83 o 
  -9   9   8    16653.26    17107.94   1258.41 o 
  -7   9   8     4545.78     3650.43    592.32 o 
  -5   9   8      814.44      589.43    404.68 o 
  -3   9   8    26082.89    28994.53   2001.66 o 
  -1   9   8     1179.76      614.73    486.09 o 
   1   9   8     9514.23     9690.48   1080.52 o 
   3   9   8     1487.86     1293.37    471.17 o 
   5   9   8     2027.31     1446.82    498.13 o 
   7   9   8    12684.29    12180.41    897.32 o 
   9   9   8      842.53      455.02    409.60 o 
  11   9   8      892.46      599.56    433.11 o 
  13   9   8     9810.91    10296.37    822.16 o 
  15   9   8      456.59      370.94    568.65 o 
  17   9   8       79.91      -40.53    537.64 o 
  19   9   8      169.60      -28.27    696.03 o 
  21   9   8      301.22      -29.21    895.68 o 
 -24  10   8      139.56     -113.11    674.08 o 
 -22  10   8     1721.20     1279.79    613.75 o 
 -20  10   8     4682.72     5574.79    794.82 o 
 -18  10   8     2804.25     2763.79    658.45 o 
 -16  10   8       97.52      263.29    468.59 o 
 -14  10   8     8347.19    10458.72   1160.76 o 
 -12  10   8     9323.21    10060.61   1051.51 o 
 -10  10   8      710.95      800.17    552.28 o 
  -8  10   8     4577.64     4688.90    661.56 o 
  -6  10   8     2562.91     2384.72    533.52 o 
  -4  10   8     5954.89     7056.04    695.89 o 
  -2  10   8       16.05       -4.39    457.12 o 
   0  10   8      374.15       95.28    472.00 o 
   2  10   8    11211.88    11023.22   1071.03 o 
   4  10   8     8982.92     7405.19    928.53 o 
   6  10   8      824.77      640.22    470.47 o 
   8  10   8     4899.60     5007.26    719.91 o 
  10  10   8     1623.00     1607.34    565.28 o 
  12  10   8     2786.43     3006.72    622.16 o 
  14  10   8       61.24      233.76    591.10 o 
  16  10   8      466.59      327.16    635.62 o 
 -19  11   8     4586.45     4200.43    897.77 o 
 -17  11   8     3026.05     2965.38    800.00 o 
 -15  11   8        6.55      130.14    591.12 o 
 -13  11   8      347.78       84.84    581.82 o 
 -11  11   8        7.37     -164.61    532.10 o 
  -9  11   8     7399.10     7799.35    981.19 o 
  -7  11   8      862.95      904.89    501.69 o 
  -5  11   8      264.25      102.84    411.80 o 
  -3  11   8     8648.08     8597.24   1081.94 o 
  -1  11   8     6711.43     7669.22   1023.32 o 
   1  11   8     1571.34     1213.17    628.62 o 
   3  11   8      128.00      437.72    563.67 o 
   5  11   8        0.92      295.64    555.70 o 
   7  11   8     3814.04     2927.42    802.41 o 
   9  11   8       47.42      -57.31    499.52 o 
  11  11   8       75.81      167.88    520.76 o 
  -8  12   8      215.96      130.21    477.72 o 
  -6  12   8     1111.68     1165.44    717.01 o 
  -4  12   8     1014.74     1029.48    692.52 o 
  -2  12   8     1216.92     1343.12    731.16 o 
   0  12   8      136.86      398.57    632.85 o 
   2  12   8     2070.48     2528.75    829.36 o 
 -39   1   9      110.90     1255.90   1883.86 o 
 -37   1   9      570.17       92.49   1513.90 o 
 -35   1   9       69.99      277.33   1059.85 o 
 -33   1   9      562.40     1002.76    993.91 o 
 -31   1   9      902.82      424.29   1185.32 o 
 -29   1   9      519.47     -272.60   1129.34 o 
 -27   1   9     3637.96     1421.41   1270.51 o 
 -25   1   9     5722.58     4147.33   1421.41 o 
 -23   1   9      799.66      659.44    473.24 o 
 -21   1   9     4392.41     4627.21   1203.48 o 
 -19   1   9     9804.91    10553.66    628.57 o 
 -17   1   9      167.27       66.50    198.33 o 
 -15   1   9     4954.69     4473.69    703.12 o 
 -13   1   9    14394.42    12353.72   1541.66 o 
 -11   1   9       46.08       40.43    145.82 o 
  -9   1   9    46782.18    42305.57   5345.07 o 
  -7   1   9    14386.01    15462.19    957.40 o 
  -5   1   9     8612.78     7193.85    831.62 o 
  -3   1   9    49183.57    45650.74   3643.72 o 
  -1   1   9        5.29       25.70    130.77 o 
   1   1   9     1259.86      900.69    139.42 o 
   3   1   9      440.48      452.11    153.67 o 
   5   1   9        4.21       87.86    135.11 o 
   7   1   9      299.59       97.06    185.25 o 
   9   1   9     3144.13     3587.77    296.27 o 
  11   1   9     7007.29     8094.45    625.04 o 
  13   1   9    11120.62    11570.27    733.33 o 
  15   1   9       95.05       65.84    325.22 o 
  17   1   9     3869.54     3860.29    534.04 o 
  19   1   9      303.99      309.45    374.68 o 
  21   1   9      801.85      689.15    418.56 o 
  23   1   9      599.98      661.10    448.22 o 
  25   1   9     4305.80     4740.40    660.68 o 
  27   1   9      234.68      -30.19    460.20 o 
  29   1   9     4528.85     5004.94    737.73 o 
  31   1   9      437.50      758.49    649.43 o 
 -26   2   9     2709.82     2214.84    822.16 o 
 -24   2   9     2611.18     3564.14    697.26 o 
 -22   2   9     2680.86     3137.29    918.47 o 
 -20   2   9     1034.43      765.56    413.82 o 
 -18   2   9      288.55      196.35    236.84 o 
 -16   2   9     4453.34     5429.19    414.03 o 
 -14   2   9     8830.24     9510.11    470.30 o 
 -12   2   9     1388.11     1709.00    282.19 o 
 -10   2   9     7428.06     8705.54    432.84 o 
  -8   2   9    30486.46    33298.50   1114.50 o 
  -6   2   9    20413.74    19703.42   1499.56 o 
  -4   2   9     1811.00     1408.07    267.66 o 
  -2   2   9     2007.19     1449.57    246.36 o 
   0   2   9     6159.06     5544.79    517.78 o 
   2   2   9    13996.35    11920.40    885.42 o 
   4   2   9       48.92      -27.31     83.39 o 
   6   2   9       95.94       58.61     71.88 o 
   8   2   9    13580.34    14181.07    534.52 o 
  10   2   9      712.16      786.65    238.23 o 
  12   2   9     5884.83     6033.30    391.61 o 
  14   2   9     5924.11     6142.76    581.94 o 
  16   2   9      438.36      425.72    345.87 o 
  18   2   9     2132.74     2671.61    491.73 o 
  20   2   9     1507.40     1712.81    477.71 o 
  22   2   9     1566.35     1848.59    505.99 o 
  24   2   9     7692.51     8195.51    776.37 o 
  26   2   9     2372.67     2339.83    583.90 o 
  28   2   9     1155.60      877.09    614.69 o 
  30   2   9     2652.35     2461.59    765.74 o 
 -27   3   9     2289.01     2117.51   1027.12 o 
 -25   3   9     7716.54     9019.11   1092.30 o 
 -23   3   9      788.01      898.97    381.69 o 
 -21   3   9     5127.15     5406.21    572.31 o 
 -19   3   9    13368.57    15185.79    735.40 o 
 -17   3   9      161.92      361.49    283.66 o 
 -15   3   9    18511.83    18586.06    788.89 o 
 -13   3   9     6026.08     6743.66    424.78 o 
 -11   3   9     1007.49     1063.78    261.51 o 
  -9   3   9    10947.44    11229.62    463.40 o 
  -7   3   9    15192.09    15957.12    554.47 o 
  -5   3   9     6997.14     6911.96    401.51 o 
  -3   3   9     4558.19     3589.30    344.64 o 
  -1   3   9     9419.67     8301.51    767.77 o 
   1   3   9     9559.85     8130.80    897.13 o 
   3   3   9    17764.55    14494.81   1257.26 o 
   5   3   9     4957.19     2744.85   1081.37 o 
   7   3   9    24822.86    25847.94    678.26 o 
   9   3   9    17686.69    19250.96    599.98 o 
  11   3   9     2297.65     2754.85    334.08 o 
  13   3   9    16742.72    17845.68    655.57 o 
  15   3   9       51.75      -64.67    225.99 o 
  17   3   9       71.37       22.48    350.84 o 
  19   3   9     1630.55     1553.54    454.10 o 
  21   3   9     2342.88     2313.44    510.92 o 
  23   3   9     1679.46     1527.97    506.82 o 
  25   3   9     5339.25     5252.10    834.01 o 
  27   3   9       43.40       93.28    539.10 o 
  29   3   9     3107.55     3364.42    960.68 o 
  31   3   9     1843.09     2514.31    933.52 o 
 -30   4   9        5.73     -311.54    749.65 o 
 -28   4   9      599.15      929.76    827.53 o 
 -26   4   9     1522.00     1783.75    512.75 o 
 -24   4   9     2273.28     2570.25    499.54 o 
 -22   4   9       73.97       43.03    330.94 o 
 -20   4   9     2802.97     3429.49    475.95 o 
 -18   4   9     6812.90     7938.92    608.83 o 
 -16   4   9     2190.48     2197.30    420.18 o 
 -14   4   9     2413.26     3209.32    453.35 o 
 -12   4   9     5858.49     6086.33    542.48 o 
 -10   4   9    11405.37    12618.24    536.91 o 
  -8   4   9     1989.29     2389.08    310.17 o 
  -6   4   9        3.88      -54.98    172.30 o 
  -4   4   9    19465.57    19136.87    583.29 o 
  -2   4   9      593.62      487.12    199.47 o 
   0   4   9     4434.28     4627.16    313.41 o 
   2   4   9      812.67      610.89    103.98 o 
   4   4   9      318.18      140.48     77.86 o 
   6   4   9    12445.25    11975.26    567.24 o 
   8   4   9     4658.65     5018.61    391.76 o 
  10   4   9     1943.78     1702.31    300.12 o 
  12   4   9     4362.31     4845.41    422.14 o 
  14   4   9      765.16      581.42    280.31 o 
  16   4   9      156.81      141.49    259.23 o 
  18   4   9       21.90     -179.86    277.89 o 
  20   4   9     1209.18      966.48    479.63 o 
  22   4   9      331.43      223.46    649.86 o 
  24   4   9      356.15      382.42    747.21 o 
  26   4   9     1142.60     1335.88    760.59 o 
  28   4   9      884.73     1284.39    789.03 o 
  30   4   9     1589.13     1147.11    968.70 o 
 -31   5   9      226.47      812.93    856.74 o 
 -29   5   9     1423.15     1552.84    949.23 o 
 -27   5   9      140.10      497.86    547.65 o 
 -25   5   9      558.49      551.91    474.53 o 
 -23   5   9       30.15       -1.55    372.65 o 
 -21   5   9      390.39      405.93    368.73 o 
 -19   5   9     9395.14    10997.53    738.89 o 
 -17   5   9      235.40      188.52    375.76 o 
 -15   5   9     2229.88     2879.24    538.41 o 
 -13   5   9      760.04      923.00    403.73 o 
 -11   5   9      806.38      827.81    377.76 o 
  -9   5   9     1952.24     2139.69    383.41 o 
  -7   5   9     2907.72     1996.10    334.56 o 
  -5   5   9     1514.76     1733.59    294.15 o 
  -3   5   9     1944.51     1441.87    274.76 o 
  -1   5   9     6380.04     6395.78    405.02 o 
   1   5   9     1493.45     1181.11    227.94 o 
   3   5   9      624.49      508.66    304.34 o 
   5   5   9     3396.42      602.00    863.29 o 
   7   5   9     2183.67     2534.29    390.09 o 
   9   5   9       11.62     -116.31    250.97 o 
  11   5   9      746.08      551.09    283.47 o 
  13   5   9     2791.02     2448.10    367.26 o 
  15   5   9      135.68       65.44    283.49 o 
  17   5   9       93.58       97.33    297.03 o 
  19   5   9     1059.23     1263.73    355.37 o 
  21   5   9      320.18      -94.17    574.26 o 
  23   5   9       31.55     -581.44    630.39 o 
  25   5   9      386.94       20.15    663.35 o 
  27   5   9        2.83      347.57    715.31 o 
  29   5   9       24.42      243.39    900.55 o 
 -30   6   9      477.99      346.59    618.54 o 
 -28   6   9       23.56      -43.77    599.39 o 
 -26   6   9     2785.21     3106.73    715.16 o 
 -24   6   9       63.19     -121.51    465.14 o 
 -22   6   9      409.59      405.77    568.38 o 
 -20   6   9     1178.94     1366.39    549.74 o 
 -18   6   9      148.01      481.41    471.34 o 
 -16   6   9     4278.50     4104.46    626.12 o 
 -14   6   9     3338.02     3482.67    645.00 o 
 -12   6   9      811.93     1094.73    434.96 o 
 -10   6   9      529.87      454.43    393.57 o 
  -8   6   9     3329.07     2773.29    423.70 o 
  -6   6   9        1.54       -7.15    240.61 o 
  -4   6   9     3745.60     3692.51    401.28 o 
  -2   6   9       11.26       -2.94    269.22 o 
   0   6   9     2187.23     1797.50    344.70 o 
   2   6   9     8941.30     9842.16    782.17 o 
   4   6   9       56.14      -22.00    327.74 o 
   6   6   9     7254.48     7108.22    609.33 o 
   8   6   9      511.12      566.00    315.33 o 
  10   6   9     2650.84     2358.66    411.81 o 
  12   6   9    14987.69    15120.80    692.53 o 
  14   6   9     1513.05     1425.18    371.90 o 
  16   6   9      238.13      103.50    320.11 o 
  18   6   9     2192.30     2405.40    481.52 o 
  20   6   9     1910.15     2018.69    527.22 o 
  22   6   9        1.35       72.44    452.80 o 
  24   6   9     1049.05     1007.64    895.68 o 
  26   6   9     1845.22     2589.69   1066.06 o 
 -29   7   9      409.63      493.14    729.70 o 
 -27   7   9     1665.67     2199.89    636.18 o 
 -25   7   9     4318.85     4495.36    823.27 o 
 -23   7   9     1592.49     1335.09    633.52 o 
 -21   7   9      830.91      656.13    501.95 o 
 -19   7   9     3394.62     3118.64    635.75 o 
 -17   7   9     4108.45     3817.42    663.22 o 
 -15   7   9    11579.71    12561.40    979.44 o 
 -13   7   9     3190.60     3363.57    627.20 o 
 -11   7   9      122.77        7.17    385.99 o 
  -9   7   9     6648.70     6947.89    671.01 o 
  -7   7   9      147.44      -18.67    289.39 o 
  -5   7   9      143.21      627.07    383.31 o 
  -3   7   9       64.34       42.10    294.95 o 
  -1   7   9     2289.57     2852.93    429.88 o 
   1   7   9    13131.57    13195.79    844.88 o 
   3   7   9      134.60      306.07    336.42 o 
   5   7   9      693.68      390.23    357.78 o 
   7   7   9     6200.77     5958.58    630.72 o 
   9   7   9      791.14      592.21    368.18 o 
  11   7   9      776.18      581.81    373.43 o 
  13   7   9     1819.51     1245.75    460.22 o 
  15   7   9     5802.00     6003.83    656.48 o 
  17   7   9     2864.77     2391.85    554.63 o 
  19   7   9     6742.19     7012.28    813.66 o 
  21   7   9      356.79      801.33    528.09 o 
  23   7   9     3596.36     3716.43    572.89 o 
  25   7   9     5410.76     3947.82   1231.56 o 
 -30   8   9      774.24     1314.11    742.78 o 
 -28   8   9      162.29      137.84    748.98 o 
 -26   8   9     4571.95     5553.36    947.44 o 
 -24   8   9        1.90       92.67    459.93 o 
 -22   8   9     2213.73     1771.92    569.14 o 
 -20   8   9     4435.89     5358.77    696.96 o 
 -18   8   9      216.28      204.19    384.97 o 
 -16   8   9      342.77      424.69    411.85 o 
 -14   8   9     8156.55     8655.95    797.58 o 
 -12   8   9       95.90       96.83    375.18 o 
 -10   8   9     9623.22     9780.29    835.04 o 
  -8   8   9     6178.11     5746.77    652.73 o 
  -6   8   9      117.87      322.23    368.32 o 
  -4   8   9     9234.36     9619.58    787.69 o 
  -2   8   9     3810.49     3886.89    501.18 o 
   0   8   9        5.79      106.69    354.90 o 
   2   8   9     9987.35     9480.07    799.11 o 
   4   8   9      673.29      380.08    396.41 o 
   6   8   9     1165.47      837.58    412.22 o 
   8   8   9     5816.65     4587.93    625.06 o 
  10   8   9      272.64       -5.54    377.77 o 
  12   8   9      991.07     1026.03    443.63 o 
  14   8   9     3512.05     3772.04    792.55 o 
  16   8   9      143.85      104.34    522.69 o 
  18   8   9      852.19      850.51    584.08 o 
  20   8   9       20.70      118.35    652.21 o 
  22   8   9      736.80      821.47    600.53 o 
 -27   9   9      667.22      448.76    712.82 o 
 -25   9   9     3085.42     2681.59    844.82 o 
 -23   9   9       21.14        6.35    480.07 o 
 -21   9   9     1263.44     1482.50    550.47 o 
 -19   9   9      383.32      200.67    453.04 o 
 -17   9   9       60.16      -28.51    437.03 o 
 -15   9   9     2110.44     1367.44    519.57 o 
 -13   9   9      210.85      407.24    439.33 o 
 -11   9   9      380.14      192.91    446.43 o 
  -9   9   9     5117.59     6119.33    721.77 o 
  -7   9   9      483.96      754.47    427.41 o 
  -5   9   9     1366.17     1732.47    467.70 o 
  -3   9   9     1648.22     2095.76    457.72 o 
  -1   9   9      886.04      660.82    485.21 o 
   1   9   9      112.91      255.04    454.43 o 
   3   9   9      794.37      636.09    435.90 o 
   5   9   9      156.17       44.04    409.50 o 
   7   9   9      413.10      133.95    419.97 o 
   9   9   9       60.87     -176.68    389.54 o 
  11   9   9      239.61       82.18    413.61 o 
  13   9   9     3754.74     3435.28    689.07 o 
  15   9   9        6.33     -747.00    486.22 o 
  17   9   9       92.39      -81.87    555.49 o 
  19   9   9        3.29      228.79   1027.12 o 
 -22  10   9      108.18      261.33    567.55 o 
 -20  10   9      958.53      946.76    563.53 o 
 -18  10   9       37.95     -322.77    452.77 o 
 -16  10   9      451.55      486.21    558.49 o 
 -14  10   9      164.48      449.24    551.17 o 
 -12  10   9      255.03      548.13    545.13 o 
 -10  10   9       21.87      420.53    530.64 o 
  -8  10   9       39.32      -93.02    404.21 o 
  -6  10   9     1795.29     1978.99    533.97 o 
  -4  10   9      124.34      -44.66    365.90 o 
  -2  10   9      761.27      637.93    539.76 o 
   0  10   9        2.34      144.30    499.96 o 
   2  10   9      127.59      -39.19    505.05 o 
   4  10   9      139.08      -20.89    513.93 o 
   6  10   9      721.63      378.77    467.06 o 
   8  10   9      338.22      211.74    469.99 o 
  10  10   9      396.44      264.55    478.60 o 
  12  10   9     1088.71      359.27    536.56 o 
  14  10   9      449.78      485.39    671.01 o 
  16  10   9      152.56      218.56    656.07 o 
 -17  11   9      250.09      -74.83    580.80 o 
 -15  11   9      999.37     1630.49    717.64 o 
 -13  11   9      964.45     1178.20    640.27 o 
 -11  11   9      252.91      804.46    623.18 o 
  -9  11   9      641.35      831.94    522.93 o 
  -7  11   9     1091.31      872.98    523.70 o 
  -5  11   9       34.90      -32.08    537.36 o 
  -3  11   9     1427.76     1515.42    671.59 o 
  -1  11   9     1413.38     1915.81    715.92 o 
   1  11   9       62.57      259.40    538.35 o 
   3  11   9     2458.39     2471.62    764.98 o 
   5  11   9        4.76     -402.44    518.60 o 
   7  11   9        1.04      -79.82    541.97 o 
   9  11   9     3756.39     4177.43    877.15 o 
 -38   0  10       22.34     -219.05   1728.08 o 
 -36   0  10     1058.72      511.12   1640.46 o 
 -34   0  10     9607.00     2896.37   1674.54 o 
 -32   0  10     6540.60      116.83   1246.17 o 
 -30   0  10     4726.94       24.34   1153.68 o 
 -26   0  10    13997.51      647.42    973.57 o 
 -24   0  10      692.43     -107.09    861.61 o 
 -22   0  10      815.93      490.60    662.03 o 
 -20   0  10    34904.56    21056.09  17356.30 o 
 -18   0  10     4136.42     4681.55   1535.59 o 
 -16   0  10    73016.02    71111.91  11486.41 o 
 -14   0  10      123.17      172.97    246.58 o 
 -12   0  10    49187.26    43683.02   8428.01 o 
 -10   0  10    54752.22    49561.73   8823.28 o 
  -8   0  10      450.99      345.55    226.60 o 
  -6   0  10     7471.87     6064.21   1262.61 o 
  -4   0  10     8064.35     6894.19   1268.78 o 
  -2   0  10    63688.97    71925.05   1359.40 o 
   0   0  10     5214.30     5355.91    449.19 o 
   2   0  10     2172.99     2386.47    343.09 o 
   4   0  10    56827.39    57849.36   1109.65 o 
   6   0  10    79126.43    86199.33   1634.57 o 
   8   0  10     1414.56     1487.84    273.99 o 
  10   0  10    24403.59    25500.50   1456.71 o 
  12   0  10    10549.73    10943.22   1075.65 o 
  14   0  10     1085.77      785.90    550.70 o 
  16   0  10     2305.93     1494.00    656.63 o 
  18   0  10       87.44      360.70    536.76 o 
  20   0  10    20556.38    21601.75   1548.89 o 
  22   0  10     8841.38     9896.49   1171.75 o 
  24   0  10        7.95     -103.68    633.23 o 
  26   0  10     1966.56     2481.74    869.85 o 
  28   0  10     1652.02     2481.95    935.32 o 
  30   0  10     4346.15     5033.00   1142.71 o 
 -39   1  10     4300.80     1304.58   1835.18 o 
 -37   1  10     9101.19     1085.53   1533.37 o 
 -35   1  10     1378.01     1411.70   1149.56 o 
 -33   1  10     2067.06       14.78    947.94 o 
 -31   1  10     8863.84      530.60   1255.90 o 
 -29   1  10      628.09      281.71    791.82 o 
 -27   1  10     3233.46      496.47   1662.37 o 
 -25   1  10       37.96      -41.55    586.18 o 
 -23   1  10    42649.84    23853.41  21788.47 o 
 -21   1  10    17638.06    11045.58   5528.86 o 
 -19   1  10     3352.70     2589.17    637.44 o 
 -17   1  10    21004.15    17086.04   3581.11 o 
 -15   1  10     2908.14     2635.41    606.20 o 
 -13   1  10     9686.18     8955.51   1100.06 o 
 -11   1  10      183.69       90.63    158.98 o 
  -9   1  10      203.25      189.31    164.31 o 
  -7   1  10    38449.89    34883.82   2508.66 o 
  -5   1  10    30135.59    27587.84   2489.87 o 
  -3   1  10     1202.12     1275.73    220.12 o 
  -1   1  10    74895.16    74912.64   4919.96 o 
   1   1  10    10655.32     9371.34    755.69 o 
   3   1  10    13148.06    13416.60    404.19 o 
   5   1  10     4871.26     5291.67    282.69 o 
   7   1  10       81.03     -106.88    195.42 o 
   9   1  10    38526.93    38837.76    852.27 o 
  11   1  10      121.14      -98.59    190.23 o 
  13   1  10     2431.16     2642.91    485.47 o 
  15   1  10    14890.22    15520.57    887.75 o 
  17   1  10     4708.20     5737.61    637.80 o 
  19   1  10     3868.31     3126.48    569.69 o 
  21   1  10     3816.08     4475.16    649.99 o 
  23   1  10      142.93     -233.15    417.41 o 
  25   1  10     3360.33     2826.66    634.42 o 
  27   1  10        6.03      140.49    477.86 o 
  29   1  10      352.45      449.68    542.09 o 
  31   1  10     2309.77     2717.25    716.10 o 
 -38   2  10      129.92      184.98   1538.24 o 
 -24   2  10     1654.94     2409.58   1056.32 o 
 -22   2  10      365.61      844.36    527.95 o 
 -20   2  10      841.72     1281.89    407.60 o 
 -18   2  10    10887.80    11290.15    613.87 o 
 -16   2  10     7118.01     8565.71    590.05 o 
 -14   2  10      280.04      462.63    259.37 o 
 -12   2  10    43838.06    47059.20   1123.20 o 
 -10   2  10    37606.08    36703.58   2951.97 o 
  -8   2  10     8517.76     9278.50    726.04 o 
  -6   2  10    27347.67    24888.70   2198.51 o 
  -4   2  10     3906.68     3536.22    397.43 o 
  -2   2  10    18923.33    16214.63   1639.53 o 
   0   2  10     2769.89     2253.12    269.69 o 
   2   2  10    10550.32     9061.42    698.58 o 
   4   2  10    27179.82    23216.38   1721.22 o 
   6   2  10    14382.18    16097.00    562.08 o 
   8   2  10      303.13      170.68    227.53 o 
  10   2  10     9452.79    10187.68    531.46 o 
  12   2  10       97.15       85.73    227.27 o 
  14   2  10     7463.73     8016.22    722.99 o 
  16   2  10       99.80       -2.69    364.28 o 
  18   2  10       38.92      -48.93    383.78 o 
  20   2  10     7456.65     7347.36    731.72 o 
  22   2  10     6068.65     6538.05    735.80 o 
  24   2  10     1073.66     1528.22    539.10 o 
  26   2  10     1223.10     1315.11    554.09 o 
  28   2  10        2.83      -67.56    591.69 o 
  30   2  10      145.89     -181.09    653.77 o 
 -27   3  10     1344.83     1070.93    812.93 o 
 -25   3  10    10623.69    13417.86   1280.97 o 
 -23   3  10     4046.32     5061.13    674.56 o 
 -21   3  10      144.04       65.63    342.30 o 
 -19   3  10     7591.35     9471.65    653.54 o 
 -17   3  10    41345.88    44588.54   1725.74 o 
 -15   3  10       39.72      170.79    289.11 o 
 -13   3  10     3548.91     4136.58    421.54 o 
 -11   3  10    14753.39    16103.02    590.19 o 
  -9   3  10    16786.40    17251.74    574.17 o 
  -7   3  10    10301.22    11303.09    516.56 o 
  -5   3  10     8503.87     8666.04    462.58 o 
  -3   3  10     4803.81     3944.04    459.98 o 
  -1   3  10     2754.61     2310.61    294.72 o 
   1   3  10     7480.48     6386.76    566.92 o 
   3   3  10     1863.77     1467.97    233.55 o 
   5   3  10    11445.82     7192.95   1722.28 o 
   7   3  10     2415.18      629.90    543.89 o 
   9   3  10     2302.04     2358.56    316.85 o 
  11   3  10    15579.69    17210.96    691.21 o 
  13   3  10    14239.92    14581.00    632.70 o 
  15   3  10      334.09      255.98    248.39 o 
  17   3  10      282.11      373.15    395.84 o 
  19   3  10      337.15      310.93    414.07 o 
  21   3  10     4283.73     4866.11    653.30 o 
  23   3  10       46.75       74.61    444.68 o 
  25   3  10       15.05      137.19    685.39 o 
  27   3  10     2066.73     1754.51    867.65 o 
  29   3  10     4389.24     4105.13   1048.65 o 
 -36   4  10     4642.55     6445.03   1533.37 o 
 -34   4  10     1686.56     2516.68   1216.96 o 
 -32   4  10      697.56      968.70    915.15 o 
 -30   4  10    23230.30    28915.00   2390.11 o 
 -28   4  10    11374.29    14793.38   1801.10 o 
 -26   4  10     3362.83     2896.78    622.27 o 
 -24   4  10     9776.97    13049.52    997.25 o 
 -22   4  10     1053.57      928.35    474.43 o 
 -20   4  10    19286.77    21261.23   1281.57 o 
 -18   4  10      349.84      134.67    362.26 o 
 -16   4  10    21369.74    23612.39   1069.31 o 
 -14   4  10    36730.79    42298.65   1873.73 o 
 -12   4  10     1595.75     1553.52    494.90 o 
 -10   4  10     4225.79     4978.85    461.09 o 
  -8   4  10    21765.59    23547.50    826.88 o 
  -6   4  10     5173.86     5125.03    399.10 o 
  -4   4  10    14347.69    14714.91    576.35 o 
  -2   4  10       37.73     -110.48    187.71 o 
   0   4  10     5806.49     3982.26    872.23 o 
   2   4  10    15655.63    11969.59   1484.43 o 
   4   4  10      154.61      138.90    108.01 o 
   6   4  10    12032.43     5221.74   2946.05 o 
   8   4  10      189.84      123.86    252.66 o 
  10   4  10     2005.98     2072.76    345.32 o 
  12   4  10     1507.67     1220.10    370.93 o 
  14   4  10     5880.44     5607.51    519.80 o 
  16   4  10     1261.68      949.06    338.05 o 
  18   4  10     9824.85    10696.11    913.00 o 
  20   4  10     1310.17     1178.57    549.88 o 
  22   4  10     4645.35     4821.04    921.77 o 
  24   4  10     3835.43     4372.76    992.62 o 
  26   4  10       87.15       59.95    709.68 o 
  28   4  10        8.26      453.68    789.63 o 
 -33   5  10     2791.12     5466.59   1426.28 o 
 -31   5  10     2336.43     2088.31   1119.60 o 
 -29   5  10     1700.16     2050.35    685.46 o 
 -27   5  10      267.34      127.08    566.23 o 
 -25   5  10     7585.64    11225.19   1223.07 o 
 -23   5  10     8765.22    10262.66    969.25 o 
 -21   5  10      944.55      732.47    462.72 o 
 -19   5  10    55684.56    61736.48   3163.84 o 
 -17   5  10     3964.83     3453.54    791.15 o 
 -15   5  10      763.64      555.90    438.08 o 
 -13   5  10    20795.43    22912.17   1289.80 o 
 -11   5  10       82.68      185.71    349.52 o 
  -9   5  10    12866.39    13833.29    706.53 o 
  -7   5  10     1539.61     1467.83    300.36 o 
  -5   5  10    12348.72    12047.50    640.70 o 
  -3   5  10    39387.12    39806.48    900.39 o 
  -1   5  10       83.80      -87.58    231.65 o 
   1   5  10      869.95      800.17    219.89 o 
   3   5  10    79459.81    45347.90  15923.70 o 
   5   5  10     6657.25     6538.00    591.95 o 
   7   5  10     3060.73     2902.86    428.75 o 
   9   5  10      781.10      634.42    315.88 o 
  11   5  10    18896.37    20099.50    751.00 o 
  13   5  10    31186.97    32377.65    917.60 o 
  15   5  10     8378.86     8442.13    596.86 o 
  17   5  10     3803.56     4742.98    522.42 o 
  19   5  10    11713.50    13287.90    663.29 o 
  21   5  10     3452.72     2829.71    878.28 o 
  23   5  10      105.89     -144.02    642.01 o 
  25   5  10       43.13      -38.65    689.76 o 
  27   5  10     3692.94     3180.45    974.37 o 
 -32   6  10     1199.88     1397.07   1100.13 o 
 -30   6  10    14243.02    19612.55   2151.59 o 
 -28   6  10     1590.23     1447.31    757.66 o 
 -26   6  10     1983.55     1174.74    626.72 o 
 -24   6  10     9889.78    12921.24   1406.20 o 
 -22   6  10     1615.56     1261.99    679.49 o 
 -20   6  10     4202.51     5459.11    909.24 o 
 -18   6  10     1036.37     1138.95    574.84 o 
 -16   6  10     8086.73    10055.92    867.56 o 
 -14   6  10     7565.30     9178.77    845.95 o 
 -12   6  10    16362.55    16698.81   1020.95 o 
 -10   6  10    25528.64    24536.21   1046.29 o 
  -8   6  10     6881.43     8193.72    613.74 o 
  -6   6  10     3615.66     3179.52    447.73 o 
  -4   6  10      235.06      238.14    312.12 o 
  -2   6  10     1356.75      934.50    338.83 o 
   0   6  10     3685.51     3882.54    417.86 o 
   2   6  10    42305.59    41576.16   1887.27 o 
   4   6  10      747.82      590.19    361.75 o 
   6   6  10    23157.51    21248.81    958.76 o 
   8   6  10     5035.38     4919.58    585.91 o 
  10   6  10     1431.86     1496.38    400.16 o 
  12   6  10      778.25      972.71    369.66 o 
  14   6  10     7058.00     6816.95    544.64 o 
  16   6  10      960.91      931.69    387.69 o 
  18   6  10    13983.74    15031.18    823.34 o 
  20   6  10      865.00      636.68    442.57 o 
  22   6  10     4490.13     5846.28   1372.73 o 
  24   6  10     6265.12     6824.72   1416.54 o 
  26   6  10      668.89      554.93    939.49 o 
 -31   7  10      986.18     1591.84    849.72 o 
 -29   7  10      179.95      349.18    746.91 o 
 -27   7  10      155.04      226.05    525.13 o 
 -25   7  10     4042.93     4925.30    945.20 o 
 -23   7  10    12807.62    13958.12   1702.01 o 
 -21   7  10      760.81      618.02    501.14 o 
 -19   7  10    13467.88    14916.30   1388.36 o 
 -17   7  10     6098.14     6670.45    921.83 o 
 -15   7  10     2133.69     2056.70    556.40 o 
 -13   7  10      453.72      354.76    443.33 o 
 -11   7  10     2669.65     1977.52    558.04 o 
  -9   7  10     3239.80     3888.29    522.62 o 
  -7   7  10      396.44      311.91    388.01 o 
  -5   7  10     6710.71     6862.61    711.18 o 
  -3   7  10    18197.15    18250.04   1023.66 o 
  -1   7  10      151.77      158.35    291.91 o 
   1   7  10     1919.76     1822.93    529.82 o 
   3   7  10      924.85      414.65    367.22 o 
   5   7  10    10019.31    10234.41    793.98 o 
   7   7  10     1202.93      897.79    417.08 o 
   9   7  10      848.93      656.30    410.29 o 
  11   7  10     4324.57     3960.03    578.25 o 
  13   7  10     2999.77     2842.42    572.02 o 
  15   7  10      534.36      458.05    429.78 o 
  17   7  10      197.60      525.48    469.46 o 
  19   7  10      123.59       57.73    516.97 o 
  21   7  10      113.28      -55.75    478.67 o 
  23   7  10       66.90       53.49    532.21 o 
 -30   8  10      943.87      836.75    740.55 o 
 -28   8  10     1967.49     2993.43   1016.04 o 
 -26   8  10      999.01     1164.77    575.03 o 
 -24   8  10       57.49      -39.70    463.51 o 
 -22   8  10      339.00      -56.01    467.43 o 
 -20   8  10      556.29      349.61    526.58 o 
 -18   8  10     3034.05     3094.19    718.54 o 
 -16   8  10     3088.22     3593.91    723.11 o 
 -14   8  10     1698.70     1299.45    570.57 o 
 -12   8  10    13675.00    15377.72   1135.83 o 
 -10   8  10    10033.12    10796.35   1299.84 o 
  -8   8  10      337.89      505.41    443.44 o 
  -6   8  10     2752.18     2937.64    531.28 o 
  -4   8  10      341.71      397.60    368.37 o 
  -2   8  10      746.68      733.18    356.80 o 
   0   8  10     1106.33      398.62    429.96 o 
   2   8  10      749.86      802.18    424.28 o 
   4   8  10     2962.95     3075.94    586.05 o 
   6   8  10    17018.76    14618.92    958.30 o 
   8   8  10      289.11      329.68    393.98 o 
  10   8  10      243.66      408.24    419.65 o 
  12   8  10     1169.45     1114.20    525.89 o 
  14   8  10      306.62      238.07    435.53 o 
  16   8  10      405.40      498.13    576.48 o 
  18   8  10     2605.19     2380.76    828.49 o 
  20   8  10     2117.34     1973.41    691.35 o 
 -25   9  10      246.38      315.38    542.79 o 
 -23   9  10     9805.73     9565.89   1010.14 o 
 -21   9  10    10654.52    12121.57   1000.89 o 
 -19   9  10       22.62       -2.05    463.41 o 
 -17   9  10     6098.19     6695.74    828.37 o 
 -15   9  10     3041.29     3714.22    767.18 o 
 -13   9  10     3141.80     2369.37    688.69 o 
 -11   9  10      638.85      847.98    533.43 o 
  -9   9  10     1504.69     1154.69    477.86 o 
  -7   9  10     9075.20    10043.77    854.31 o 
  -5   9  10     7744.99     8673.67    767.49 o 
  -3   9  10      567.41      555.28    368.72 o 
  -1   9  10    14507.22    15011.22   1176.45 o 
   1   9  10     3478.57     3140.41    695.92 o 
   3   9  10     5554.44     4248.25    773.25 o 
   5   9  10      512.54      409.30    453.05 o 
   7   9  10       67.30       56.60    437.56 o 
   9   9  10     3053.28     3104.93    628.77 o 
  11   9  10      287.53      285.29    459.83 o 
  13   9  10      774.84      593.53    525.05 o 
  15   9  10     2599.87     2727.51    810.04 o 
  17   9  10      140.09      113.18    626.51 o 
 -22  10  10        6.71       58.23    578.57 o 
 -20  10  10     2140.80     1254.22    650.83 o 
 -18  10  10     3186.24     3430.25    836.50 o 
 -16  10  10     4128.00     5208.91    906.25 o 
 -14  10  10     1730.04     2240.09    731.25 o 
 -12  10  10    16797.01    18896.98   1430.52 o 
 -10  10  10    14337.29    15200.56   1279.64 o 
  -8  10  10      982.39     1056.38    520.43 o 
  -6  10  10     5378.35     6162.04    739.32 o 
  -4  10  10     3697.52     3799.69    819.21 o 
  -2  10  10    10740.81    11752.74   1161.60 o 
   0  10  10      561.04      523.05    570.66 o 
   2  10  10      100.24       91.16    508.19 o 
   4  10  10     8600.07     8963.88   1040.68 o 
   6  10  10     4063.89     4602.61    839.36 o 
   8  10  10        2.01      -50.09    466.13 o 
  10  10  10     3090.54     2598.32    661.85 o 
  12  10  10       31.55       37.78    529.12 o 
  14  10  10      310.61      146.95    671.17 o 
 -15  11  10     2378.20     2759.68    816.17 o 
 -13  11  10     1612.23     1167.36    688.62 o 
 -11  11  10       20.82      505.39    638.85 o 
  -9  11  10        3.27     -106.03    469.42 o 
  -7  11  10     2800.23     2776.92    617.99 o 
  -5  11  10     1850.75     1344.24    685.95 o 
  -3  11  10      209.39      358.82    623.32 o 
  -1  11  10     3495.48     3268.16    828.52 o 
   1  11  10     1342.57      948.56    685.50 o 
   3  11  10       17.60     -719.66    499.94 o 
   5  11  10        2.06      -99.99    570.96 o 
   7  11  10       34.37     -341.28    562.45 o 
 -39   1  11      316.54     -233.66   1538.24 o 
 -37   1  11       42.02      386.59   1158.33 o 
 -35   1  11       82.81     -375.29    991.79 o 
 -33   1  11     2154.70      754.65   1007.93 o 
 -31   1  11      227.51      200.64    856.33 o 
 -29   1  11      304.87      240.26    784.36 o 
 -27   1  11     3570.01      839.01    842.14 o 
 -25   1  11      422.17     -192.10    634.50 o 
 -23   1  11      121.94      213.37    484.08 o 
 -21   1  11     1026.25     1104.07    391.18 o 
 -19   1  11       93.18     -113.49    244.50 o 
 -17   1  11       72.72      147.33    238.92 o 
 -15   1  11      599.55      271.17    211.99 o 
 -13   1  11    15459.78    13842.29   1829.06 o 
 -11   1  11       16.90      -69.31    166.31 o 
  -9   1  11     5456.39     5216.40    526.18 o 
  -7   1  11     2109.67     1798.30    289.01 o 
  -5   1  11     3579.09     3172.26    362.43 o 
  -3   1  11     7504.76     5886.86    569.56 o 
  -1   1  11      884.64      715.66    157.67 o 
   1   1  11     3431.71     3053.59    344.82 o 
   3   1  11     5811.97     6542.98    341.24 o 
   5   1  11    10300.40    10766.79    390.02 o 
   7   1  11     1829.20     1540.76    289.67 o 
   9   1  11     1937.79     2226.11    326.20 o 
  11   1  11    11999.18    12203.31    541.17 o 
  13   1  11      536.37      350.97    400.73 o 
  15   1  11      967.89     1621.49    500.80 o 
  17   1  11      122.02     -184.21    369.39 o 
  19   1  11     1133.37     1231.72    505.38 o 
  21   1  11     1728.06     1757.20    558.01 o 
  23   1  11      818.86      878.58    530.89 o 
  25   1  11      557.97      198.70    506.02 o 
  27   1  11     2492.58     2354.08    674.40 o 
  29   1  11        5.68     -157.73    555.23 o 
 -38   2  11      106.84     -214.19   1518.77 o 
 -36   2  11      482.25     -394.30   1236.43 o 
 -34   2  11      105.68      136.30   1338.66 o 
 -26   2  11      574.71     1416.54    924.89 o 
 -24   2  11     9614.23    11141.29   1226.71 o 
 -22   2  11     1980.96     1483.59    668.68 o 
 -20   2  11     3727.13     3809.27    649.38 o 
 -18   2  11     1053.16     1143.55    361.36 o 
 -16   2  11      315.12      404.73    347.07 o 
 -14   2  11    17044.10    15747.39   1907.82 o 
 -12   2  11    12091.03    11360.47   1422.36 o 
 -10   2  11     2781.57     2862.35    380.92 o 
  -8   2  11    48244.36    46153.54   3718.19 o 
  -6   2  11     8150.23     6053.01   1288.23 o 
  -4   2  11      484.31      327.27    171.57 o 
  -2   2  11    14532.95    12221.53   1141.46 o 
   0   2  11     3379.89     2233.18    397.21 o 
   2   2  11    16261.58    14185.54   1184.80 o 
   4   2  11    21381.81    19697.69   1891.24 o 
   6   2  11     1750.85     1816.81    320.19 o 
   8   2  11    11581.60    11916.90    560.92 o 
  10   2  11    13861.58    15162.23    647.16 o 
  12   2  11     1299.18     1521.12    308.08 o 
  14   2  11     7300.36     7568.74    724.16 o 
  16   2  11     2724.88     2226.77    537.57 o 
  18   2  11        3.44       -8.42    389.70 o 
  20   2  11     3244.95     3337.22    633.37 o 
  22   2  11     4318.06     4411.14    689.64 o 
  24   2  11      445.02      223.42    512.05 o 
  26   2  11     3340.02     3157.77    693.39 o 
  28   2  11     3170.78     2465.16    698.72 o 
 -33   3  11      333.45      988.17   1031.98 o 
 -31   3  11     1442.32     1207.23   1027.12 o 
 -29   3  11     8998.60    10806.62   1698.88 o 
 -27   3  11     1104.42     1825.44   1036.85 o 
 -25   3  11     7585.42     8841.34   1159.49 o 
 -23   3  11    14900.84    17242.86   1143.70 o 
 -21   3  11      284.42      602.22    469.07 o 
 -19   3  11     8223.32     9825.73    773.06 o 
 -17   3  11     2291.45     2936.47    588.79 o 
 -15   3  11       18.45     -110.23    329.68 o 
 -13   3  11    13658.76    13934.15    675.99 o 
 -11   3  11    10201.15    10776.36    672.08 o 
  -9   3  11     8612.67     9333.38    543.28 o 
  -7   3  11    13928.14    11560.30   1375.77 o 
  -5   3  11     1286.38      900.59    209.52 o 
  -3   3  11      239.04       66.02    170.35 o 
  -1   3  11    13270.49     9903.04   1316.86 o 
   1   3  11      652.48      547.35    138.69 o 
   3   3  11     5771.15     4837.49    548.24 o 
   5   3  11      972.09      375.45    186.28 o 
   7   3  11     1240.69     1119.87    294.63 o 
   9   3  11     2866.68     2639.72    371.52 o 
  11   3  11     2608.66     2570.57    396.26 o 
  13   3  11       10.69       37.14    271.65 o 
  15   3  11     2341.48     2403.40    329.81 o 
  17   3  11     4660.71     5041.20    670.51 o 
  19   3  11     1376.46     1834.28    615.64 o 
  21   3  11     5659.06     6204.97    857.87 o 
  23   3  11        0.89     -162.02    533.00 o 
  25   3  11     1269.64      536.09    601.46 o 
  27   3  11     3054.53     2452.75    965.31 o 
 -36   4  11      196.13      657.16   1056.32 o 
 -34   4  11       14.22     -360.22    915.15 o 
 -32   4  11      197.89      384.56    958.97 o 
 -30   4  11     1137.90     1056.32    988.17 o 
 -28   4  11      943.32     1655.07   1031.98 o 
 -26   4  11     1201.38     1484.41    564.08 o 
 -24   4  11     1326.27      757.04    495.09 o 
 -22   4  11      981.00      715.15    479.07 o 
 -20   4  11      507.70      433.33    404.93 o 
 -18   4  11       18.48     -157.60    367.25 o 
 -16   4  11      206.05      131.70    413.04 o 
 -14   4  11     1084.83     1027.85    499.29 o 
 -12   4  11     7923.97     8292.21    748.11 o 
 -10   4  11     3286.41     3521.05    497.48 o 
  -8   4  11     3934.75     4302.80    431.79 o 
  -6   4  11     2666.46     2697.09    358.49 o 
  -4   4  11    13085.71    13688.36    589.76 o 
  -2   4  11     1018.63      618.43    192.03 o 
   0   4  11      394.47      348.51    153.61 o 
   2   4  11      964.61      734.48    172.42 o 
   4   4  11     1597.30      704.65    363.17 o 
   6   4  11      644.10      553.66    281.61 o 
   8   4  11     1750.10     1490.62    345.37 o 
  10   4  11     2413.70     2186.32    374.62 o 
  12   4  11      195.96       89.39    312.69 o 
  14   4  11        5.36      111.15    321.12 o 
  16   4  11     6848.77     7407.80    552.66 o 
  18   4  11     1196.43     1419.77    566.71 o 
  20   4  11     1648.04     1251.96    584.48 o 
  22   4  11     2525.19     3309.99    732.07 o 
  24   4  11      785.27      590.72    804.65 o 
  26   4  11      733.28     1098.06    817.31 o 
 -35   5  11      108.85      199.58   1066.06 o 
 -33   5  11       29.31     -350.48    876.21 o 
 -31   5  11       18.97     -637.69    798.33 o 
 -29   5  11      281.30      617.31    644.56 o 
 -27   5  11      275.29      710.82    672.87 o 
 -25   5  11      177.96      226.95    512.37 o 
 -23   5  11     2299.26     3313.00    727.54 o 
 -21   5  11     3259.40     2972.50    724.63 o 
 -19   5  11     1284.49      925.20    539.60 o 
 -17   5  11     2769.56     3049.33    690.14 o 
 -15   5  11     2732.86     2741.27    685.89 o 
 -13   5  11      403.74      -29.43    422.55 o 
 -11   5  11     2947.55     2950.35    506.63 o 
  -9   5  11     1911.20     1981.95    364.41 o 
  -7   5  11     1222.68     1154.19    326.09 o 
  -5   5  11      599.29      527.69    286.21 o 
  -3   5  11      147.20       58.12    248.49 o 
  -1   5  11     1383.09     1383.46    338.83 o 
   1   5  11     2316.62     1737.29    333.07 o 
   3   5  11     2598.55     2517.28    481.15 o 
   5   5  11      110.14      -33.08    308.90 o 
   7   5  11     7735.22     8030.26    671.63 o 
   9   5  11      210.91      345.07    329.08 o 
  11   5  11       95.84       38.70    312.55 o 
  13   5  11       66.01      181.41    330.66 o 
  15   5  11     2228.63     1904.23    434.52 o 
  17   5  11       24.35      181.61    363.78 o 
  19   5  11      133.12      119.80    316.10 o 
  21   5  11      374.60      659.55    569.76 o 
  23   5  11      100.40      -62.50    738.11 o 
  25   5  11       24.39     -250.35    759.38 o 
 -34   6  11      356.87      589.01   1109.87 o 
 -32   6  11      280.50       43.81    983.30 o 
 -30   6  11      930.21      651.81    732.95 o 
 -28   6  11       91.69      389.36    696.51 o 
 -26   6  11      103.48        3.16    546.23 o 
 -24   6  11     2041.64     1217.42    746.08 o 
 -22   6  11       17.88       86.62    476.04 o 
 -20   6  11      778.55     1036.72    545.03 o 
 -18   6  11     1079.54     2252.21    686.26 o 
 -16   6  11        0.44      -38.73    416.50 o 
 -14   6  11      215.46      467.76    447.34 o 
 -12   6  11     2258.99     1628.94    475.29 o 
 -10   6  11      490.01      784.82    402.54 o 
  -8   6  11      768.17      705.63    381.42 o 
  -6   6  11      525.11      431.13    357.78 o 
  -4   6  11      311.36      411.77    331.15 o 
  -2   6  11      150.40      224.19    285.50 o 
   0   6  11       29.48       35.86    208.51 o 
   2   6  11     4916.01     5063.70    613.03 o 
   4   6  11    11805.53    11059.97    792.31 o 
   6   6  11      481.15      783.91    391.31 o 
   8   6  11     3306.42     3339.93    553.04 o 
  10   6  11     8350.69     7856.85    652.51 o 
  12   6  11       19.99      -40.77    320.66 o 
  14   6  11     5633.07     6089.53    611.61 o 
  16   6  11     2850.57     2605.57    514.75 o 
  18   6  11       82.05      -12.03    394.78 o 
  20   6  11     4585.59     5199.39    648.82 o 
  22   6  11     1419.44      677.78    781.63 o 
  24   6  11      140.38      -48.68    949.23 o 
 -31   7  11     1821.23     1017.42    839.78 o 
 -29   7  11     1907.05     3175.30   1001.36 o 
 -27   7  11      124.27      180.75    707.34 o 
 -25   7  11        9.92      193.66    604.55 o 
 -23   7  11     4116.92     4856.75    895.64 o 
 -21   7  11      607.45      384.78    531.70 o 
 -19   7  11       33.65       80.52    473.30 o 
 -17   7  11     5053.84     5044.08    782.76 o 
 -15   7  11      348.14       74.41    446.02 o 
 -13   7  11     6958.77     8104.87    884.03 o 
 -11   7  11       59.23      100.69    426.75 o 
  -9   7  11     1056.84      665.72    469.64 o 
  -7   7  11     7868.12     9452.51    840.75 o 
  -5   7  11     2815.13     2937.69    549.84 o 
  -3   7  11       70.84      110.32    364.32 o 
  -1   7  11     8250.86     8124.37    602.97 o 
   1   7  11     1107.21     1095.01    490.34 o 
   3   7  11     9375.08     9716.45    889.42 o 
   5   7  11     1912.30     1627.78    485.74 o 
   7   7  11     4296.16     3715.25    588.84 o 
   9   7  11     1942.32     2049.30    525.85 o 
  11   7  11     1957.19     1490.18    518.26 o 
  13   7  11     1057.99      788.54    469.44 o 
  15   7  11     8344.53     7748.78    812.22 o 
  17   7  11      133.41     -430.95    426.89 o 
  19   7  11     2210.06     1714.65    541.53 o 
  21   7  11     3520.93     4215.10    700.77 o 
 -28   8  11      251.06     -181.57    775.63 o 
 -26   8  11      331.86      471.67    533.05 o 
 -24   8  11     1987.02     1904.76    776.67 o 
 -22   8  11        4.72     -293.45    572.03 o 
 -20   8  11      872.16     1273.31    622.02 o 
 -18   8  11     4274.57     4207.27    774.69 o 
 -16   8  11        4.18        3.21    503.27 o 
 -14   8  11     5836.03     7433.78   1082.74 o 
 -12   8  11     2782.06     2410.88    760.53 o 
 -10   8  11     1943.82     1463.58    678.54 o 
  -8   8  11     7614.99     8625.55    865.10 o 
  -6   8  11     1437.67     1925.09    540.70 o 
  -4   8  11      283.69       62.93    393.69 o 
  -2   8  11     5566.67     5974.91    567.05 o 
   0   8  11     3000.03     2647.32    642.67 o 
   2   8  11      537.56      540.81    438.36 o 
   4   8  11    14636.61    13648.23    975.34 o 
   6   8  11     2115.19     2498.67    577.67 o 
   8   8  11     3412.23     3133.75    599.51 o 
  10   8  11     2405.11     2333.06    570.05 o 
  12   8  11     1251.22     1668.97    571.24 o 
  14   8  11     3837.09     3995.14    696.97 o 
  16   8  11     1063.52     1255.18    662.13 o 
  18   8  11      522.38      659.46    596.78 o 
 -25   9  11        0.98      115.30    569.43 o 
 -23   9  11       38.72      401.34    564.60 o 
 -21   9  11       34.47     -157.68    481.78 o 
 -19   9  11       20.02      -53.71    512.56 o 
 -17   9  11      195.31      425.42    543.31 o 
 -15   9  11      278.59       92.42    515.95 o 
 -13   9  11      734.08      651.66    541.74 o 
 -11   9  11      484.81      528.27    530.10 o 
  -9   9  11     1692.04     1572.32    523.18 o 
  -7   9  11     6529.05     7011.83    761.56 o 
  -5   9  11      162.72     -114.67    370.21 o 
  -3   9  11     1420.17     1064.11    596.78 o 
  -1   9  11       34.85      -35.27    482.95 o 
   1   9  11       43.83      189.79    496.65 o 
   3   9  11     2664.89     2919.58    715.23 o 
   5   9  11     1579.29     1726.70    571.80 o 
   7   9  11        1.89      -31.44    434.34 o 
   9   9  11     4323.00     4718.98    741.84 o 
  11   9  11      268.28      168.44    503.40 o 
  13   9  11      238.42       58.81    505.93 o 
  15   9  11        7.57      138.92    604.96 o 
 -20  10  11      392.40      677.07    622.98 o 
 -18  10  11      774.72      416.93    602.69 o 
 -16  10  11       38.52     -173.58    564.18 o 
 -14  10  11      457.24      451.35    595.48 o 
 -12  10  11      130.98      341.69    587.50 o 
 -10  10  11      225.88      273.07    555.08 o 
  -8  10  11     1231.24     1139.15    537.84 o 
  -6  10  11        4.39     -166.86    404.02 o 
  -4  10  11      713.76       78.39    561.54 o 
  -2  10  11       28.74      -93.98    519.21 o 
   0  10  11      455.75      -72.84    495.66 o 
   2  10  11      214.97     -135.89    520.04 o 
   4  10  11      168.66      381.33    562.90 o 
   6  10  11      476.06      458.37    583.06 o 
   8  10  11     1182.31     1207.28    655.09 o 
  10  10  11      243.22      232.70    575.55 o 
 -13  11  11      150.14      220.57    620.70 o 
 -11  11  11     1177.61     1742.91    749.52 o 
  -9  11  11      124.28     -227.40    478.82 o 
  -7  11  11      422.53     1131.12    522.87 o 
  -5  11  11     1106.65     1282.12    709.85 o 
  -3  11  11      246.52       20.54    604.91 o 
  -1  11  11     2211.95     2326.06    779.63 o 
   1  11  11      295.16      -17.29    583.38 o 
   3  11  11      150.83     -233.70    560.67 o 
 -38   0  12      898.62     1070.93   1844.91 o 
 -36   0  12     1267.55      345.62   1640.46 o 
 -34   0  12      525.53      170.37   1367.86 o 
 -30   0  12     9590.42     1105.00   1367.86 o 
 -28   0  12     1490.88      -38.94    958.97 o 
 -26   0  12    12064.76      107.09   1012.51 o 
 -24   0  12     6201.10      812.93   1027.12 o 
 -22   0  12      160.96       95.49    451.60 o 
 -20   0  12       70.29      464.70    449.62 o 
 -18   0  12     2849.61     2071.85    785.35 o 
 -16   0  12     2775.31     1993.50    643.56 o 
 -14   0  12     3292.45     2108.19   1013.75 o 
 -12   0  12     3843.08     2144.77   1443.73 o 
 -10   0  12    30558.39    26009.12   7690.03 o 
  -8   0  12    48328.24    37432.70  11367.17 o 
  -6   0  12      415.62      409.28    235.23 o 
  -4   0  12       25.87      178.65    289.02 o 
  -2   0  12    35656.05    36742.16   1069.12 o 
   0   0  12    15512.37    14416.44    701.06 o 
   2   0  12    14902.42    16153.60    726.75 o 
   4   0  12     5715.15     4996.32    463.05 o 
   6   0  12   124954.20   133308.17   1947.19 o 
   8   0  12     9146.40     9599.40    542.30 o 
  10   0  12    10245.54     9256.51   1562.58 o 
  12   0  12    11764.53    13030.69   1289.90 o 
  14   0  12      845.61     1156.14    675.58 o 
  16   0  12    17109.25    18695.50   1540.31 o 
  18   0  12      373.85      588.56    705.60 o 
  20   0  12      158.40     -152.41    648.68 o 
  22   0  12     6354.90     6055.28   1137.51 o 
  24   0  12     3220.57     3120.77   1008.31 o 
  26   0  12     2022.25     1800.45    927.94 o 
  28   0  12     3166.43     3126.04   1117.92 o 
 -37   1  12     2546.26     1607.38   1274.91 o 
 -35   1  12    12056.32     2443.66   1801.10 o 
 -33   1  12     1281.10      160.64    959.68 o 
 -31   1  12      387.59      268.42    882.65 o 
 -29   1  12     2214.01      382.78    860.83 o 
 -27   1  12       78.59      388.81    713.95 o 
 -25   1  12    12025.96     5523.65   5632.10 o 
 -23   1  12      548.77      178.42    382.98 o 
 -21   1  12     9167.98     6846.48   2883.48 o 
 -19   1  12    20997.20    17828.99   3556.45 o 
 -17   1  12     4880.42     3674.24   1064.51 o 
 -15   1  12    11543.85     9326.64   1835.76 o 
 -13   1  12     5057.45     4348.73    956.37 o 
 -11   1  12    31363.80    28353.89   2791.92 o 
  -9   1  12      405.82      395.57    220.64 o 
  -7   1  12     3212.61     2815.93    396.30 o 
  -5   1  12    74192.00    67278.17   5080.17 o 
  -3   1  12     2329.10     2107.21    230.94 o 
  -1   1  12      288.79      451.63    170.17 o 
   1   1  12    14777.77    16026.88    495.89 o 
   3   1  12      117.72      159.62    194.76 o 
   5   1  12    10544.90    11277.39    447.26 o 
   7   1  12      246.34       18.59    186.61 o 
   9   1  12    10324.13    10728.16    559.29 o 
  11   1  12    12404.61    14209.25    592.36 o 
  13   1  12     8560.22     9208.94    812.75 o 
  15   1  12     1127.39     1217.45    511.70 o 
  17   1  12     4484.53     5350.66    721.05 o 
  19   1  12      555.79     1114.65    536.74 o 
  21   1  12     1195.33      637.84    525.93 o 
  23   1  12       25.57       39.31    516.41 o 
  25   1  12      183.64      -87.80    535.40 o 
  27   1  12     5008.41     5322.70    828.04 o 
 -38   2  12      489.19     -501.39   1421.41 o 
 -36   2  12     1790.20     -954.10   1309.45 o 
 -34   2  12       58.39     -827.53   1100.13 o 
 -32   2  12     1238.54     1223.79   1606.39 o 
 -30   2  12     8526.50     5770.88   5612.63 o 
 -28   2  12     5091.12     2633.48   2594.56 o 
 -26   2  12     6363.24     3265.36   4047.61 o 
 -24   2  12    15739.34    14409.76   5725.11 o 
 -22   2  12     2757.36     1946.20   1265.76 o 
 -20   2  12     3586.62     2855.66    931.47 o 
 -18   2  12       39.46      245.50    294.56 o 
 -16   2  12    22246.48    20115.49   3057.08 o 
 -14   2  12    17577.10    17813.36   2062.25 o 
 -12   2  12     8696.97     8242.51   1174.12 o 
 -10   2  12    20779.31    16504.69   2845.58 o 
  -8   2  12     1027.10      980.81    252.51 o 
  -6   2  12      618.04      437.52    222.25 o 
  -4   2  12      599.54      401.37    215.79 o 
  -2   2  12     1816.62     1291.88    220.52 o 
   0   2  12     8692.40     7867.80    612.37 o 
   2   2  12     1760.02     1628.98    272.16 o 
   4   2  12     2798.95     2889.35    274.12 o 
   6   2  12    16705.60    16851.42    677.48 o 
   8   2  12    11422.70    12393.72    646.07 o 
  10   2  12       39.09      167.96    285.99 o 
  12   2  12     1428.20     1372.39    314.43 o 
  14   2  12      534.88      474.24    436.45 o 
  16   2  12       23.21       13.84    417.06 o 
  18   2  12     6316.52     5763.88    739.75 o 
  20   2  12      345.70      340.87    487.38 o 
  22   2  12     1644.42     2466.33    646.12 o 
  24   2  12     4792.00     5146.58    910.33 o 
  26   2  12       87.26      152.60    643.33 o 
 -37   3  12     2664.31     1903.23   1061.02 o 
 -35   3  12     2629.53     3621.68   1431.15 o 
 -33   3  12     5324.69     8771.86   1737.82 o 
 -31   3  12      821.10     1596.65   1080.66 o 
 -29   3  12      214.23      116.83    856.74 o 
 -27   3  12       83.58      530.60    851.87 o 
 -25   3  12      315.62      568.00    640.95 o 
 -23   3  12    18160.70    20863.63   1224.31 o 
 -21   3  12     3145.67     4128.66    770.05 o 
 -19   3  12      701.66      745.51    438.82 o 
 -17   3  12    31699.45    35121.21   1232.51 o 
 -15   3  12       62.15      189.93    335.59 o 
 -13   3  12     7080.13     7887.17    637.45 o 
 -11   3  12      540.28      395.59    265.33 o 
  -9   3  12     5708.67     4794.93    957.47 o 
  -7   3  12    26296.34    21859.34   2765.28 o 
  -5   3  12    22175.72    17673.80   2463.51 o 
  -3   3  12      382.23      288.55    201.61 o 
  -1   3  12    18573.87    16181.95   2187.03 o 
   1   3  12     2715.75     1944.98    341.36 o 
   3   3  12     5170.42     3990.39    565.00 o 
   5   3  12     1919.54     1037.25    390.86 o 
   7   3  12     8531.09     8646.17    554.22 o 
   9   3  12      401.80      417.81    345.97 o 
  11   3  12     4599.92     4908.83    520.06 o 
  13   3  12     2331.09     2501.97    423.67 o 
  15   3  12     2975.82     3289.25    479.88 o 
  17   3  12     1594.53     1696.41    621.79 o 
  19   3  12     4556.56     5271.53    841.66 o 
  21   3  12      732.87      885.94    614.46 o 
  23   3  12      494.88      518.74    612.79 o 
  25   3  12      580.37       26.53    623.36 o 
  27   3  12      259.26      268.89    820.95 o 
 -36   4  12      477.62      881.08   1153.68 o 
 -34   4  12     8540.01    12179.35   2020.16 o 
 -32   4  12     2015.86     4176.61   1474.96 o 
 -30   4  12      932.06     1947.14   1105.00 o 
 -28   4  12    16148.27    20805.17   2248.94 o 
 -26   4  12     5054.24     4959.93    793.11 o 
 -24   4  12     2849.73     3396.69    697.68 o 
 -22   4  12    14298.16    16793.33   1189.94 o 
 -20   4  12     3412.59     4826.59    679.43 o 
 -18   4  12    34890.39    39261.88   1708.87 o 
 -16   4  12     3124.59     2626.58    572.46 o 
 -14   4  12     4856.04     5302.56    683.78 o 
 -12   4  12    19995.59    22070.48   1111.86 o 
 -10   4  12     3463.74     3885.61    533.56 o 
  -8   4  12     4911.56     5162.49    477.21 o 
  -6   4  12    18466.51    16547.41   2493.01 o 
  -4   4  12       51.42      -62.12    190.92 o 
  -2   4  12     2152.33     1639.17    344.42 o 
   0   4  12       24.44       72.47    158.51 o 
   2   4  12     5947.10     3952.17    782.78 o 
   4   4  12    11016.92    11625.01    771.09 o 
   6   4  12    13523.30    13488.74    728.14 o 
   8   4  12     5792.22     6282.91    517.54 o 
  10   4  12     9835.25     9661.50    704.16 o 
  12   4  12     1985.11     2360.63    467.40 o 
  14   4  12     5317.80     5338.09    553.23 o 
  16   4  12      762.62      754.50    351.19 o 
  18   4  12     3015.61     3892.52    775.56 o 
  20   4  12     3916.70     4552.65    826.44 o 
  22   4  12      116.67     -137.52    573.73 o 
  24   4  12      575.24     1290.72    892.21 o 
  26   4  12     2013.25     2318.17   1013.67 o 
 -35   5  12      210.19      837.27   1143.94 o 
 -33   5  12     6056.61     7574.37   1732.95 o 
 -31   5  12     3958.56     6060.47   1509.03 o 
 -29   5  12     1450.56     2001.57    785.31 o 
 -27   5  12       51.68      328.77    642.91 o 
 -25   5  12      739.16      808.47    574.78 o 
 -23   5  12    17595.71    22031.59   2059.58 o 
 -21   5  12      461.29      326.67    517.00 o 
 -19   5  12     3514.32     2829.02    706.97 o 
 -17   5  12    32323.26    35405.29   1691.16 o 
 -15   5  12     5402.11     6757.96    785.21 o 
 -13   5  12        3.68     -268.04    368.99 o 
 -11   5  12     1435.54     1527.68    459.51 o 
  -9   5  12     3282.22     4024.52    640.93 o 
  -7   5  12     9200.55    10000.30    660.90 o 
  -5   5  12       66.42       48.65    289.42 o 
  -3   5  12     2189.81     2405.88    408.32 o 
  -1   5  12    44365.42    34502.14   5443.52 o 
   1   5  12       73.90      162.66    157.01 o 
   3   5  12     1569.69     1730.55    460.95 o 
   5   5  12     3281.84     3336.04    540.49 o 
   7   5  12     3521.56     3389.45    556.60 o 
   9   5  12     4832.02     5242.79    566.57 o 
  11   5  12     5656.22     5827.25    566.29 o 
  13   5  12     7611.90     8425.83    699.54 o 
  15   5  12    11151.04    12906.75    797.11 o 
  17   5  12     3194.05     3051.60    486.50 o 
  19   5  12       66.05      278.49    584.50 o 
  21   5  12     3451.03     4645.87    844.31 o 
  23   5  12     2969.97     3561.92   1076.56 o 
 -32   6  12      378.02      -97.36   1056.32 o 
 -30   6  12      494.44      709.80    784.23 o 
 -28   6  12     9721.84    13167.52   2068.83 o 
 -26   6  12     3955.52     6881.52   1255.24 o 
 -24   6  12      392.60      442.85    663.64 o 
 -22   6  12     5178.87     6245.56   1423.84 o 
 -20   6  12      506.98      107.87    520.83 o 
 -18   6  12    13064.75    14731.30   1273.18 o 
 -16   6  12     1598.14     1399.28    544.52 o 
 -14   6  12     8450.41     9347.38    808.38 o 
 -12   6  12    20913.99    23984.16   1242.52 o 
 -10   6  12     1246.16     1863.59    548.86 o 
  -8   6  12      367.13      504.89    384.97 o 
  -6   6  12    11816.93    11881.05    906.71 o 
  -4   6  12      351.90      283.57    351.64 o 
  -2   6  12     5218.58     5733.26    540.99 o 
   0   6  12      251.95      125.81    224.89 o 
   2   6  12     2113.92     1667.23    475.32 o 
   4   6  12     2380.69     2171.80    514.10 o 
   6   6  12    11451.77    11642.77    841.97 o 
   8   6  12      889.31      651.31    417.95 o 
  10   6  12     6066.23     6083.76    743.54 o 
  12   6  12       14.54      229.76    371.33 o 
  14   6  12     3121.57     2974.78    525.97 o 
  16   6  12     3025.95     2962.84    551.06 o 
  18   6  12      686.66      747.46    432.78 o 
  20   6  12     5170.89     4643.90    525.07 o 
  22   6  12       41.40     -508.11    773.44 o 
 -31   7  12      434.23      623.02    865.43 o 
 -29   7  12      168.12      331.22    805.43 o 
 -27   7  12      397.05      618.84    839.19 o 
 -25   7  12      973.20      936.95    674.60 o 
 -23   7  12     4811.11     6528.49   1035.27 o 
 -21   7  12     8500.70     9261.95    989.76 o 
 -19   7  12     1231.50     1146.74    583.67 o 
 -17   7  12     6205.46     7002.63    895.11 o 
 -15   7  12     1453.45     1615.86    595.35 o 
 -13   7  12      817.31     1270.35    538.42 o 
 -11   7  12        0.90      -47.23    413.85 o 
  -9   7  12      346.36      597.24    568.58 o 
  -7   7  12     5517.69     5992.71    745.79 o 
  -5   7  12     4554.73     3958.70    637.39 o 
  -3   7  12      649.96      254.94    387.76 o 
  -1   7  12     8858.73    10173.87    678.41 o 
   1   7  12       61.70      -11.62    422.10 o 
   3   7  12      236.05      232.26    459.94 o 
   5   7  12     3207.04     2381.05    613.91 o 
   7   7  12     2911.97     2097.95    522.37 o 
   9   7  12      195.53      418.52    446.66 o 
  11   7  12       33.73      168.21    440.82 o 
  13   7  12     3577.93     2776.81    636.73 o 
  15   7  12     2696.77     2608.68    659.13 o 
  17   7  12      216.91       57.56    478.35 o 
  19   7  12      207.78      677.73    511.42 o 
 -28   8  12     1918.15     2247.72   1076.07 o 
 -26   8  12      537.80      186.47    686.19 o 
 -24   8  12     4215.30     4842.67   1022.81 o 
 -22   8  12      427.41      137.31    611.10 o 
 -20   8  12      800.37      669.81    602.34 o 
 -18   8  12      298.59      941.41    715.06 o 
 -16   8  12     1401.05     2512.83    811.61 o 
 -14   8  12     3558.90     3438.37    887.28 o 
 -12   8  12      936.51      844.22    662.30 o 
 -10   8  12     4887.42     5093.50    963.52 o 
  -8   8  12     9880.21    10559.60    957.44 o 
  -6   8  12     2648.54     2478.87    603.39 o 
  -4   8  12        5.28      192.00    413.22 o 
  -2   8  12     1892.40     1797.59    399.67 o 
   0   8  12     1655.16     1465.67    675.99 o 
   2   8  12     2856.15     3097.69    710.59 o 
   4   8  12     2219.17     1905.15    559.20 o 
   6   8  12     9017.84     7775.05    822.08 o 
   8   8  12     8069.44     9021.51    856.51 o 
  10   8  12      191.43      271.07    489.41 o 
  12   8  12      498.74      728.71    540.12 o 
  14   8  12      414.55      406.52    510.76 o 
  16   8  12      280.04      197.91    677.99 o 
  18   8  12      321.27      580.52    647.60 o 
 -23   9  12        9.73      180.79    636.72 o 
 -21   9  12     7075.36     6801.59    988.82 o 
 -19   9  12     3429.21     3520.12    821.44 o 
 -17   9  12      630.10      182.91    555.51 o 
 -15   9  12     1674.10     1647.22    679.52 o 
 -13   9  12     5317.08     5899.68    930.96 o 
 -11   9  12     7170.44     7528.66   1014.78 o 
  -9   9  12      491.57      892.99    503.91 o 
  -7   9  12      263.94       66.05    411.40 o 
  -5   9  12     9094.84    10473.58    837.06 o 
  -3   9  12     1674.44     2050.97    676.82 o 
  -1   9  12      282.73       98.62    505.00 o 
   1   9  12     2550.14     2311.92    706.00 o 
   3   9  12       46.80       71.55    510.82 o 
   5   9  12     1433.25      877.85    596.80 o 
   7   9  12      152.97      364.49    491.05 o 
   9   9  12      265.19        5.64    482.85 o 
  11   9  12     2844.21     1680.26    639.92 o 
  13   9  12       26.03     -267.31    514.22 o 
 -18  10  12      408.61      209.36    641.81 o 
 -16  10  12     4693.64     6204.44    996.53 o 
 -14  10  12     2849.26     3096.63    821.76 o 
 -12  10  12      113.46       -2.00    580.73 o 
 -10  10  12     3987.18     4591.92    763.74 o 
  -8  10  12     7117.28     8257.96    856.68 o 
  -6  10  12     1433.28      958.59    478.04 o 
  -4  10  12       84.15      625.02    623.15 o 
  -2  10  12      747.40      367.42    575.93 o 
   0  10  12     3897.93     4469.50    894.77 o 
   2  10  12      399.95      328.06    572.86 o 
   4  10  12      157.43      377.91    602.80 o 
   6  10  12     8883.91     9584.59   1125.46 o 
   8  10  12     3451.40     2894.23    806.61 o 
  -9  11  12      494.61      380.85    553.70 o 
  -7  11  12      892.98      851.66    495.25 o 
  -5  11  12     3708.89     3927.47    919.10 o 
  -3  11  12     2966.82     3223.03    904.78 o 
 -37   1  13      765.35     -303.63   1118.39 o 
 -35   1  13       16.43     -495.59   1015.91 o 
 -33   1  13     1171.94     -233.79    930.97 o 
 -31   1  13      578.92      816.50    728.76 o 
 -29   1  13       41.59     -189.52    556.01 o 
 -27   1  13     3747.61     1493.36   1158.58 o 
 -25   1  13      766.37      690.39    572.66 o 
 -23   1  13      735.81      246.78    382.61 o 
 -21   1  13     1638.62      982.93    478.26 o 
 -19   1  13      270.94      169.07    301.50 o 
 -17   1  13      148.24       41.81    271.87 o 
 -15   1  13     2771.34     1232.68    428.02 o 
 -13   1  13      195.63      190.72    232.97 o 
 -11   1  13     7212.13     7140.41    871.38 o 
  -9   1  13        3.54      193.49    266.58 o 
  -7   1  13     8615.69     6248.43   1254.86 o 
  -5   1  13      605.82      389.36    237.81 o 
  -3   1  13      420.35      299.10    204.52 o 
  -1   1  13     7393.27     7179.73    707.59 o 
   1   1  13     5346.45     5308.27    368.77 o 
   3   1  13       20.20       23.07    211.12 o 
   5   1  13    13120.34    14098.64    513.53 o 
   7   1  13     8233.88     8994.54    445.59 o 
   9   1  13     3054.96     2821.07    388.08 o 
  11   1  13     6801.05     5283.73    711.93 o 
  13   1  13      582.13      286.40    469.88 o 
  15   1  13      121.78       19.45    454.07 o 
  17   1  13     1243.85     1080.40    550.99 o 
  19   1  13     4534.16     5320.27    785.26 o 
  21   1  13     1476.98     1591.70    628.70 o 
  23   1  13     2129.12     2181.33    676.19 o 
  25   1  13      271.53      347.58    601.01 o 
 -36   2  13       10.14      511.82    869.02 o 
 -34   2  13     2342.04     1809.92   1820.57 o 
 -32   2  13      763.34     1095.52    857.00 o 
 -30   2  13      561.80      432.69    958.97 o 
 -28   2  13     2158.21     1238.83   1628.29 o 
 -26   2  13       14.21       50.24    617.50 o 
 -24   2  13     5404.11     4275.06   2685.72 o 
 -22   2  13    11201.19     6315.64   3912.02 o 
 -20   2  13     1348.00      669.33    432.12 o 
 -18   2  13    23470.71    21447.14   3206.84 o 
 -16   2  13     4913.31     3561.56    798.00 o 
 -14   2  13      346.85      173.31    262.37 o 
 -12   2  13    15675.82    13087.10   2221.62 o 
 -10   2  13     9059.35     7441.76   1465.64 o 
  -8   2  13     8742.21     6644.02   1309.26 o 
  -6   2  13     8755.75     7067.50   1088.57 o 
  -4   2  13     3547.44     3610.54    562.58 o 
  -2   2  13    14881.21    12505.10   1441.96 o 
   0   2  13    17215.01    15290.97   1443.84 o 
   2   2  13     5437.73     4861.13    619.36 o 
   4   2  13      714.09      740.71    243.52 o 
   6   2  13    11864.86    13784.10    700.18 o 
   8   2  13     1120.16      975.45    378.31 o 
  10   2  13      515.30      404.77    336.40 o 
  12   2  13     3634.71     3488.04    413.53 o 
  14   2  13     1019.62      637.31    533.90 o 
  16   2  13     1201.91     1226.00    626.11 o 
  18   2  13     4509.04     5310.35    868.89 o 
  20   2  13        4.33      199.69    596.42 o 
  22   2  13     4264.52     3773.28    850.91 o 
  24   2  13      996.63      655.98    680.23 o 
  26   2  13        5.36     -269.35    638.16 o 
 -35   3  13     1771.52     1727.92   1042.93 o 
 -33   3  13     3712.99     1618.33   2278.15 o 
 -31   3  13      449.64      165.51    993.04 o 
 -29   3  13     4614.58     5836.55   1528.50 o 
 -27   3  13     1213.23     1436.01   1051.45 o 
 -25   3  13      845.22      932.19    691.86 o 
 -23   3  13     1845.76     2077.33    797.76 o 
 -21   3  13    10677.96    11270.10   1043.13 o 
 -19   3  13      461.52      526.91    394.35 o 
 -17   3  13     8010.38     7396.34   1673.43 o 
 -15   3  13    20901.54    17325.58   3657.91 o 
 -13   3  13     3473.35     3053.47    708.57 o 
 -11   3  13    12192.35     9712.47   1851.90 o 
  -9   3  13     2046.76     1698.60    337.92 o 
  -7   3  13       54.77      195.08    242.96 o 
  -5   3  13     1541.28     1232.98    311.02 o 
  -3   3  13      426.72      224.51    214.49 o 
  -1   3  13      752.30      624.42    185.35 o 
   1   3  13     1612.00     1358.18    318.52 o 
   3   3  13       75.52       78.35    145.78 o 
   5   3  13     1392.56     1357.88    361.06 o 
   7   3  13     2732.46     3025.95    453.81 o 
   9   3  13      213.68      -57.54    325.80 o 
  11   3  13      966.04      861.83    383.32 o 
  13   3  13     2770.05     2818.88    444.07 o 
  15   3  13      482.25      509.58    560.20 o 
  17   3  13     5123.92     4227.78    806.68 o 
  19   3  13      210.77      397.31    579.29 o 
  21   3  13     3154.14     3125.92    797.55 o 
  23   3  13     2807.35     3220.77    857.34 o 
  25   3  13      234.02      242.10    675.17 o 
 -34   4  13      667.36     -262.86    993.04 o 
 -32   4  13      435.24      963.83   1148.81 o 
 -30   4  13      228.31      506.26   1036.85 o 
 -28   4  13     1584.47     2662.71   1255.90 o 
 -26   4  13       11.66      302.18    538.49 o 
 -24   4  13      855.59     1109.30    582.43 o 
 -22   4  13      232.85       19.34    487.67 o 
 -20   4  13      501.64      139.75    492.54 o 
 -18   4  13     9682.71    10022.23    896.88 o 
 -16   4  13     5867.16     7021.61    787.36 o 
 -14   4  13      672.11      540.99    429.68 o 
 -12   4  13    13041.13    14491.27    991.82 o 
 -10   4  13      504.59      691.78    375.13 o 
  -8   4  13      680.93      582.83    277.74 o 
  -6   4  13      930.85      737.21    258.69 o 
  -4   4  13     1142.75     1051.09    264.66 o 
  -2   4  13      547.44      379.77    207.00 o 
   0   4  13     3924.40     2493.17    511.02 o 
   2   4  13      456.86      342.76    161.59 o 
   4   4  13    12635.56    11646.25    811.45 o 
   6   4  13    10709.27    12139.64    741.80 o 
   8   4  13      483.67      233.77    351.77 o 
  10   4  13       55.97      -55.96    366.48 o 
  12   4  13     1359.22     1495.87    444.79 o 
  14   4  13     1030.61     1143.53    409.08 o 
  16   4  13     2044.52     2057.89    409.41 o 
  18   4  13     2106.53     1651.26    668.51 o 
  20   4  13      468.47      506.74    613.17 o 
  22   4  13     2207.79     2276.37    786.85 o 
  24   4  13      537.39      603.96    713.15 o 
 -33   5  13        0.84       87.62   1085.53 o 
 -31   5  13      413.68     1109.87   1070.93 o 
 -29   5  13      157.84     -472.18    905.42 o 
 -27   5  13       87.59       91.72    694.89 o 
 -25   5  13       43.28      308.70    569.08 o 
 -23   5  13       27.80     -154.42    573.77 o 
 -21   5  13      203.87      314.84    537.73 o 
 -19   5  13      229.58      220.39    555.69 o 
 -17   5  13     9091.27     9909.05    943.34 o 
 -15   5  13      684.60      366.02    440.75 o 
 -13   5  13     2076.22     1808.62    547.43 o 
 -11   5  13      622.13      762.42    457.80 o 
  -9   5  13       38.68     -295.69    369.87 o 
  -7   5  13     1137.44     1105.01    370.86 o 
  -5   5  13       93.90     -161.70    239.95 o 
  -3   5  13      209.12      184.49    212.15 o 
  -1   5  13      731.08      381.26    205.71 o 
   1   5  13       35.29      -67.92    208.05 o 
   3   5  13      779.40      738.42    413.47 o 
   5   5  13      310.32      129.59    395.77 o 
   7   5  13      302.49      425.71    415.90 o 
   9   5  13     2968.38     3214.62    560.58 o 
  11   5  13      753.64      548.83    423.01 o 
  13   5  13        0.48      303.26    402.03 o 
  15   5  13      432.25      321.57    409.09 o 
  17   5  13        8.84     -298.76    357.80 o 
  19   5  13       88.22       44.01    578.26 o 
  21   5  13       39.86     -231.18    608.97 o 
  23   5  13       16.40      122.32    843.29 o 
 -32   6  13       54.58      511.12   1139.08 o 
 -30   6  13     1399.21     2024.73    907.46 o 
 -28   6  13      164.98     -449.29    708.93 o 
 -26   6  13      118.27      134.55    689.05 o 
 -24   6  13        1.79       10.57    694.72 o 
 -22   6  13      915.14      629.30    761.85 o 
 -20   6  13      747.44     1194.14    659.70 o 
 -18   6  13     2416.87     2258.98    570.81 o 
 -16   6  13     2369.36     2093.21    636.99 o 
 -14   6  13      172.20       18.07    450.39 o 
 -12   6  13     9482.84    10398.81    962.94 o 
 -10   6  13     4000.26     4272.41    721.00 o 
  -8   6  13     1970.88     1834.89    543.53 o 
  -6   6  13     5843.24     6942.54    769.31 o 
  -4   6  13     3841.39     4149.91    579.10 o 
  -2   6  13       62.17      -27.28    210.34 o 
   0   6  13     4490.53     4595.37    471.28 o 
   2   6  13     1619.14     1014.59    449.38 o 
   4   6  13      854.97      315.48    418.33 o 
   6   6  13     4280.85     4164.14    647.42 o 
   8   6  13       31.35       52.02    405.43 o 
  10   6  13     2605.00     3041.04    667.50 o 
  12   6  13      587.58      569.57    469.57 o 
  14   6  13       24.54      -37.54    433.32 o 
  16   6  13     3479.11     3518.60    598.67 o 
  18   6  13      584.60      352.59    426.01 o 
  20   6  13       95.05     -132.14    617.94 o 
 -29   7  13      997.80     2078.57   1431.15 o 
 -27   7  13     1475.96     1374.00    832.58 o 
 -25   7  13       28.41      -16.83    621.08 o 
 -23   7  13      210.73      160.17    620.76 o 
 -21   7  13      689.37     1432.65    627.40 o 
 -19   7  13     2949.44     2751.21    806.39 o 
 -17   7  13     6809.06     9402.92   1003.13 o 
 -15   7  13      117.46      -40.47    476.23 o 
 -13   7  13      924.76      604.92    527.92 o 
 -11   7  13     1668.44     1638.81    701.74 o 
  -9   7  13     1719.19     2005.25    720.66 o 
  -7   7  13      297.01      534.75    462.55 o 
  -5   7  13     2499.00     2617.19    585.91 o 
  -3   7  13     1696.61     1309.29    476.32 o 
  -1   7  13     5510.53     5550.43    957.83 o 
   1   7  13     2804.49     2991.28    795.88 o 
   3   7  13        8.32       60.32    460.41 o 
   5   7  13     7103.07     7475.84    790.31 o 
   7   7  13     2158.45     2181.06    572.36 o 
   9   7  13      151.45      205.71    442.46 o 
  11   7  13     2102.27     2033.39    580.58 o 
  13   7  13      375.68      489.82    481.03 o 
  15   7  13      413.06      671.34    559.51 o 
  17   7  13     1614.86     1593.83    610.38 o 
  19   7  13       54.53      220.20    505.03 o 
 -26   8  13      143.80      621.39    708.39 o 
 -24   8  13       16.80     -379.05    786.06 o 
 -22   8  13      746.66      820.84    852.64 o 
 -20   8  13        7.45      -32.26    626.09 o 
 -18   8  13     2520.63     2373.99    743.07 o 
 -16   8  13     3611.65     4288.53   1006.36 o 
 -14   8  13      152.88     -139.31    575.82 o 
 -12   8  13     3438.63     4459.18    975.22 o 
 -10   8  13     6385.21     8490.53   1187.99 o 
  -8   8  13       19.02      158.97    459.69 o 
  -6   8  13     8803.12     9825.35    927.16 o 
  -4   8  13     1096.88     1261.06    504.73 o 
  -2   8  13      537.21      523.55    645.78 o 
   0   8  13     8672.87     8468.28   1139.99 o 
   2   8  13      567.53      188.68    508.41 o 
   4   8  13     1076.06      776.91    570.79 o 
   6   8  13     9037.02     8579.46    891.47 o 
   8   8  13     1735.27      942.23    531.75 o 
  10   8  13     1863.86     1865.97    642.56 o 
  12   8  13     1449.73     1120.99    592.87 o 
  14   8  13      610.64      395.32    676.63 o 
  16   8  13     1084.06       57.23    805.18 o 
 -23   9  13       26.60     -143.47    680.41 o 
 -21   9  13        7.26      364.74    758.38 o 
 -19   9  13       44.64       86.42    648.17 o 
 -17   9  13      803.95     -179.77    698.04 o 
 -15   9  13      322.96     -254.89    642.69 o 
 -13   9  13       30.77     -205.72    634.65 o 
 -11   9  13     1811.23     1871.42    805.63 o 
  -9   9  13        6.00      138.09    519.26 o 
  -7   9  13      172.03      338.08    448.33 o 
  -5   9  13      393.91      233.12    419.44 o 
  -3   9  13      835.33      726.23    597.71 o 
  -1   9  13      970.39      264.39    562.31 o 
   1   9  13     1029.81      941.08    610.38 o 
   3   9  13      545.93       16.30    545.29 o 
   5   9  13     3064.32     2274.49    732.50 o 
   7   9  13     1172.48      300.47    595.88 o 
   9   9  13      399.00      863.50    713.62 o 
  11   9  13     1519.40     1505.89    683.45 o 
 -16  10  13     1039.21     1394.83    753.35 o 
 -14  10  13      122.26      413.57    635.00 o 
 -12  10  13        2.99      179.44    597.90 o 
 -10  10  13       29.45      224.94    509.05 o 
  -8  10  13       30.50     -137.25    459.24 o 
  -6  10  13       10.27      104.97    421.74 o 
  -4  10  13      608.17      795.85    672.28 o 
  -2  10  13      202.01      163.31    617.87 o 
   0  10  13      167.76       68.16    604.84 o 
   2  10  13      446.81      390.99    639.74 o 
   4  10  13      544.73      201.16    598.39 o 
   6  10  13      174.01      -45.57    611.94 o 
 -36   0  14       73.20     -277.47   1523.64 o 
 -34   0  14     3938.32     -769.12   1387.34 o 
 -32   0  14      245.81      -22.38    795.03 o 
 -30   0  14     3894.94     3013.92   2847.69 o 
 -28   0  14    16324.31    10374.07   9650.50 o 
 -26   0  14     2776.77      824.03   1462.79 o 
 -24   0  14     4433.70     2961.06   3468.34 o 
 -22   0  14     5341.51     3492.12   2461.80 o 
 -20   0  14     6224.06     3841.07   2505.76 o 
 -18   0  14     8312.53     5112.26   2924.38 o 
 -16   0  14     1075.09      529.92    398.91 o 
 -14   0  14     8154.51     5184.21   1928.69 o 
 -12   0  14    18188.10    14107.97   4644.70 o 
 -10   0  14       43.26      230.98    347.53 o 
  -8   0  14    12866.04     8850.17   3065.38 o 
  -6   0  14    33963.56    34827.16   1571.89 o 
  -4   0  14    14740.17    15237.44   1123.52 o 
  -2   0  14     2099.07     1814.38    476.40 o 
   0   0  14       23.58     -100.81    331.10 o 
   2   0  14     5012.30     5811.53    612.29 o 
   4   0  14    19250.19    20796.94    963.53 o 
   6   0  14     2221.55     2260.85    446.68 o 
   8   0  14    13007.87    13738.01    668.17 o 
  10   0  14    25356.54    25376.16   1822.58 o 
  12   0  14    15865.77    17615.50   1634.89 o 
  14   0  14      127.52      -35.85    698.54 o 
  16   0  14     4242.17     4197.55   1097.44 o 
  18   0  14     6009.52     4945.39   1134.32 o 
  20   0  14       15.91      -32.48    802.07 o 
  22   0  14       29.05      -89.13    769.16 o 
  24   0  14     9665.18    10247.64   1534.88 o 
 -37   1  14     3109.89     2270.87   2504.51 o 
 -35   1  14     1715.12     1631.67    910.97 o 
 -33   1  14     4812.58     2683.74   1436.86 o 
 -31   1  14     2285.49     1042.16    940.94 o 
 -29   1  14       50.12      379.60    654.67 o 
 -27   1  14     4721.02     2037.88   1652.55 o 
 -25   1  14      737.08      385.28    488.04 o 
 -23   1  14    11663.66     8346.13   2960.36 o 
 -21   1  14     7006.54     3979.20   1518.84 o 
 -19   1  14     3837.88     1929.67    814.61 o 
 -17   1  14    11077.11     8628.58   2413.51 o 
 -15   1  14     3971.26     3105.33    604.24 o 
 -13   1  14       34.16        0.75    261.91 o 
 -11   1  14     3474.81     2653.16    758.26 o 
  -9   1  14     8697.63     6507.31   1275.64 o 
  -7   1  14     4854.65     3548.13    892.63 o 
  -5   1  14     1323.22      843.57    299.48 o 
  -3   1  14    16264.57    14001.65   1574.90 o 
  -1   1  14     8866.57     9322.60    503.83 o 
   1   1  14     1044.82      963.45    281.62 o 
   3   1  14     7460.87     8211.79    484.14 o 
   5   1  14     6743.44     7668.49    469.40 o 
   7   1  14    30848.21    30929.61    765.29 o 
   9   1  14      320.35      193.04    318.54 o 
  11   1  14     2679.77     2590.85    710.97 o 
  13   1  14    11688.61    13281.25   1190.15 o 
  15   1  14     1597.44     2202.44    734.57 o 
  17   1  14       25.15      201.41    588.83 o 
  19   1  14     3342.48     4225.14    905.09 o 
  21   1  14       13.60       27.59    617.02 o 
  23   1  14     1921.46     2110.00    847.13 o 
  25   1  14      256.01      166.83    691.31 o 
 -36   2  14      482.36      154.75    915.77 o 
 -34   2  14     2066.88      695.08    922.46 o 
 -32   2  14     2102.43     1838.88    981.40 o 
 -30   2  14     3492.22     4177.34   3492.68 o 
 -28   2  14    14562.88    10554.21   9124.78 o 
 -26   2  14     2887.61     2328.84   2463.13 o 
 -24   2  14     6290.02     6483.22   2152.32 o 
 -22   2  14     3946.51     2301.71   1158.83 o 
 -20   2  14       45.27      126.55    406.51 o 
 -18   2  14      244.28      352.10    327.41 o 
 -16   2  14     2994.89     1360.61    479.71 o 
 -14   2  14    19174.92    17008.29   2659.88 o 
 -12   2  14      448.65      362.32    306.85 o 
 -10   2  14     1792.88     1411.68    360.65 o 
  -8   2  14    43323.52    36111.11   6153.13 o 
  -6   2  14     7175.41     5306.85   1323.69 o 
  -4   2  14       11.93     -121.03    220.23 o 
  -2   2  14     6634.30     5378.75    839.05 o 
   0   2  14     3333.06     2616.86    398.54 o 
   2   2  14     1315.51     1104.61    279.46 o 
   4   2  14     1333.69     1344.57    280.88 o 
   6   2  14     7321.55     8122.47    667.17 o 
   8   2  14     7346.97     8230.33    662.16 o 
  10   2  14     3684.09     3654.48    499.98 o 
  12   2  14     5868.09     6050.46    491.28 o 
  14   2  14      295.87      453.07    576.50 o 
  16   2  14     2719.41     3447.99    808.57 o 
  18   2  14     1706.42     1636.87    743.76 o 
  20   2  14     1565.97     1723.80    747.70 o 
  22   2  14       90.15       98.73    656.90 o 
  24   2  14     2933.74     3396.64    925.53 o 
 -35   3  14     1322.97     1209.06   1044.57 o 
 -33   3  14      248.21      331.03    836.53 o 
 -31   3  14     4519.02     2323.55   2494.77 o 
 -29   3  14      585.72       59.62    706.84 o 
 -27   3  14      310.32       56.70    673.48 o 
 -25   3  14       53.64       88.84    496.28 o 
 -23   3  14     2441.28     1731.16    637.79 o 
 -21   3  14     4564.84     3191.27   1116.81 o 
 -19   3  14     1528.08     1676.05    465.98 o 
 -17   3  14     5347.12     4982.44   1260.47 o 
 -15   3  14    19202.74    15394.63   3406.25 o 
 -13   3  14     1613.63     1222.16    391.05 o 
 -11   3  14     1938.14     1196.47    454.41 o 
  -9   3  14       40.90      238.53    298.33 o 
  -7   3  14     2485.02     1927.17    464.13 o 
  -5   3  14     1260.74      748.01    310.68 o 
  -3   3  14     1233.61      876.47    255.26 o 
  -1   3  14     7432.94     6294.37    730.38 o 
   1   3  14     9029.12     7923.34   1197.27 o 
   3   3  14       61.97       11.82    157.22 o 
   5   3  14     4818.27     5556.41    529.40 o 
   7   3  14      189.26       80.64    374.51 o 
   9   3  14       59.23       24.10    364.00 o 
  11   3  14     3063.67     2652.57    491.08 o 
  13   3  14      984.80     1177.12    391.19 o 
  15   3  14     6461.46     6186.48    937.44 o 
  17   3  14       45.63      140.20    576.06 o 
  19   3  14      991.73      590.13    679.98 o 
  21   3  14        4.24     -160.20    615.90 o 
  23   3  14      131.58      627.19    705.03 o 
 -34   4  14        7.30       63.28   1056.32 o 
 -32   4  14     7960.86    11614.68   2122.38 o 
 -30   4  14     1867.50     1684.27   1246.17 o 
 -28   4  14      313.06     -126.56    900.55 o 
 -26   4  14    17375.24    19979.61   1843.76 o 
 -24   4  14     4795.04     6173.05    933.12 o 
 -22   4  14     1556.66     1809.57    684.64 o 
 -20   4  14     5480.13     6483.79    839.37 o 
 -18   4  14      485.70      391.96    434.18 o 
 -16   4  14    10899.73    11092.64    965.59 o 
 -14   4  14     1620.11      904.28    464.02 o 
 -12   4  14     2924.73     2190.67    867.89 o 
 -10   4  14    23899.94    20808.45   3574.69 o 
  -8   4  14     5908.94     4045.54   1230.61 o 
  -6   4  14        6.40       99.75    253.16 o 
  -4   4  14     6931.66     4391.58   1228.66 o 
  -2   4  14        3.56       30.83    217.26 o 
   0   4  14    22847.11    19672.68   2603.16 o 
   2   4  14     3925.60     3864.13    358.39 o 
   4   4  14      286.32      340.73    415.70 o 
   6   4  14    11896.54    12904.16    790.42 o 
   8   4  14      818.30      850.58    401.34 o 
  10   4  14     7999.71     7917.18    721.48 o 
  12   4  14     7390.71     8635.17    707.87 o 
  14   4  14       77.03      272.79    380.29 o 
  16   4  14      162.65     -111.90    379.98 o 
  18   4  14     1238.38     1267.01    715.34 o 
  20   4  14      542.97      543.56    678.60 o 
  22   4  14     6750.73     7182.84   1097.79 o 
 -33   5  14      198.66      160.64   1109.87 o 
 -31   5  14      917.83     2429.05   1426.28 o 
 -29   5  14     1283.37     2136.98   1324.05 o 
 -27   5  14     1214.16     1180.31    853.62 o 
 -25   5  14        5.16      458.01    761.00 o 
 -23   5  14       20.98      108.47    688.18 o 
 -21   5  14    19601.65    22144.20   1307.45 o 
 -19   5  14      424.05      908.83    523.39 o 
 -17   5  14       33.76       11.43    462.05 o 
 -15   5  14    12627.58    14145.72   1092.46 o 
 -13   5  14     1016.25     1468.20    554.69 o 
 -11   5  14     3969.16     4321.25    726.55 o 
  -9   5  14     1023.05      997.45    358.59 o 
  -7   5  14      246.53      268.05    287.58 o 
  -5   5  14    31470.16    25951.02   5022.46 o 
  -3   5  14     1383.90      915.18    268.54 o 
  -1   5  14      112.57       83.90    210.77 o 
   1   5  14    12326.45    13397.00   1079.27 o 
   3   5  14       43.23      329.00    404.04 o 
   5   5  14      990.48     1033.52    484.45 o 
   7   5  14      473.62      740.49    504.25 o 
   9   5  14       64.57     -170.22    426.97 o 
  11   5  14    11868.42    12844.59    886.99 o 
  13   5  14       22.11        8.19    414.66 o 
  15   5  14     1313.55     1630.61    492.49 o 
  17   5  14     6141.29     6942.48    611.48 o 
  19   5  14     1782.69     1832.72    806.39 o 
  21   5  14        8.95     -433.74    651.62 o 
 -30   6  14     4558.64     5232.14   1163.33 o 
 -28   6  14     2105.27     3373.42   1528.50 o 
 -26   6  14     5413.91     6913.41   1382.47 o 
 -24   6  14     3930.83     3962.70   1162.68 o 
 -22   6  14       11.43     -576.49    679.28 o 
 -20   6  14     3411.14     3623.45    779.69 o 
 -18   6  14       40.25     -188.94    457.42 o 
 -16   6  14    12969.99    14357.25   1148.67 o 
 -14   6  14      832.88      738.13    542.69 o 
 -12   6  14      844.88     1135.92    524.85 o 
 -10   6  14    11549.20    12913.73   1269.90 o 
  -8   6  14     6220.66     6170.27    805.66 o 
  -6   6  14      100.38     -112.16    411.19 o 
  -4   6  14     8754.76     7448.38   1593.37 o 
  -2   6  14       87.42       43.94    291.98 o 
   0   6  14    10472.55    11476.11   1019.50 o 
   2   6  14     2349.93     2593.63    654.25 o 
   4   6  14     1777.01     1072.95    494.63 o 
   6   6  14    15059.42    16808.17   1039.41 o 
   8   6  14     1271.96     1395.07    569.70 o 
  10   6  14       40.42       39.02    479.31 o 
  12   6  14     6783.43     7737.65    895.03 o 
  14   6  14        1.83      318.05    470.96 o 
  16   6  14      665.45      891.69    497.69 o 
  18   6  14      641.72      653.23    452.70 o 
 -27   7  14      125.52      599.48    866.57 o 
 -25   7  14      191.16      197.99    811.29 o 
 -23   7  14     1839.45     2101.91   1032.21 o 
 -21   7  14     9844.81    10259.63   1118.21 o 
 -19   7  14       68.75      513.79    564.57 o 
 -17   7  14     5400.56     5437.08    880.01 o 
 -15   7  14     4144.89     4158.79    801.66 o 
 -13   7  14       64.70      316.62    614.68 o 
 -11   7  14        0.63      -60.40    563.15 o 
  -9   7  14       33.16     -209.53    531.48 o 
  -7   7  14       20.12      148.46    459.24 o 
  -5   7  14     4718.45     4451.13    692.44 o 
  -3   7  14     1285.58     1850.57    516.95 o 
  -1   7  14     2118.51     2591.52    768.81 o 
   1   7  14     4228.66     3804.85    781.11 o 
   3   7  14       60.06      138.88    507.33 o 
   5   7  14      130.38      468.77    564.15 o 
   7   7  14      423.94      563.92    554.75 o 
   9   7  14     1371.35     1260.30    561.86 o 
  11   7  14     3856.39     4527.88    724.60 o 
  13   7  14      525.96      798.05    617.74 o 
  15   7  14      138.02      314.55    588.41 o 
 -24   8  14      625.12      570.28    948.82 o 
 -22   8  14     1302.70     1568.36    807.02 o 
 -20   8  14       20.12     -213.12    574.76 o 
 -18   8  14      272.96       23.21    675.65 o 
 -16   8  14     1425.66     1091.81    767.45 o 
 -14   8  14     2101.65     2872.35    879.26 o 
 -12   8  14     8178.11     7949.11   1200.04 o 
 -10   8  14     2635.37     2333.58    825.30 o 
  -8   8  14     5462.32     6950.24    880.10 o 
  -6   8  14      599.54      768.57    526.69 o 
  -4   8  14       50.91       78.65    423.77 o 
  -2   8  14      463.93      594.70    663.36 o 
   0   8  14      955.51     1086.26    697.06 o 
   2   8  14     1384.05     1231.95    723.30 o 
   4   8  14     1920.06     1895.83    660.71 o 
   6   8  14      904.00     1326.15    628.13 o 
   8   8  14     6738.81     6962.81   1106.98 o 
  10   8  14       23.75      372.08    561.66 o 
  12   8  14      181.50      156.86    565.83 o 
 -21   9  14      435.64      284.88    945.37 o 
 -19   9  14     3291.54     3773.95   1078.59 o 
 -17   9  14     5170.63     5120.83   1150.07 o 
 -15   9  14      290.83      454.38    735.60 o 
 -13   9  14      195.78      114.47    713.66 o 
 -11   9  14      122.03     -184.08    674.17 o 
  -9   9  14      620.27      630.83    581.95 o 
  -7   9  14      995.19      802.83    563.24 o 
  -5   9  14       11.96      362.27    458.21 o 
  -3   9  14     2792.23     2610.08    808.19 o 
  -1   9  14     3633.72     3454.63    885.29 o 
   1   9  14        1.24      -22.00    548.55 o 
   3   9  14       64.04      -18.49    580.53 o 
   5   9  14     2157.89     1774.65    729.26 o 
   7   9  14     4513.49     3047.06    943.94 o 
   9   9  14      578.21      349.03    692.67 o 
 -12  10  14     1467.20     1386.37    748.71 o 
 -10  10  14       40.92      214.63    532.36 o 
  -8  10  14     3674.38     4593.99    734.93 o 
  -6  10  14     3149.16     2499.21    836.34 o 
  -4  10  14       86.87      438.81    656.01 o 
  -2  10  14       20.96      147.30    636.84 o 
   0  10  14        6.19       48.38    616.42 o 
 -35   1  15      437.93      131.08   1708.61 o 
 -33   1  15     2205.09     1840.79    876.86 o 
 -31   1  15     1111.28      859.99    656.95 o 
 -29   1  15      349.19      352.13    572.65 o 
 -27   1  15     2434.04     1913.08    810.11 o 
 -25   1  15      135.82      -35.83    481.77 o 
 -23   1  15      456.12      -79.89    397.88 o 
 -21   1  15      411.88      -46.97    327.91 o 
 -19   1  15      901.13      550.45    377.09 o 
 -17   1  15      385.56      278.30    330.67 o 
 -15   1  15     1163.39     1021.78    356.64 o 
 -13   1  15     8373.34     7581.86   1342.77 o 
 -11   1  15     1470.71     1341.12    363.35 o 
  -9   1  15      227.66       60.05    302.42 o 
  -7   1  15      685.83      481.83    311.02 o 
  -5   1  15      574.68      304.25    284.15 o 
  -3   1  15      146.74     -340.38    265.29 o 
  -1   1  15      832.70      839.13    326.52 o 
   1   1  15      256.13     1129.95    333.49 o 
   3   1  15      183.39      205.82    299.98 o 
   5   1  15      177.81      224.18    281.45 o 
   7   1  15     3531.56     3947.79    522.89 o 
   9   1  15      301.72      614.59    348.61 o 
  11   1  15      901.80     1429.64    679.20 o 
  13   1  15      101.17     -127.11    579.56 o 
  15   1  15     1069.55     1099.19    661.76 o 
  17   1  15      250.24      177.62    634.37 o 
  19   1  15     3990.47     3757.46    927.28 o 
  21   1  15       78.77      153.85    704.34 o 
  23   1  15      248.13      141.30    754.12 o 
 -34   2  15      416.05      528.02    883.89 o 
 -32   2  15     4076.74     1905.85   2253.81 o 
 -30   2  15     1014.19      836.69    707.54 o 
 -28   2  15      226.65      233.18    587.37 o 
 -26   2  15     5074.26     3224.50   2177.23 o 
 -24   2  15      793.18      884.34    548.50 o 
 -22   2  15     1958.98     1270.16    661.26 o 
 -20   2  15     1033.28     1484.50    542.53 o 
 -18   2  15       68.38      221.72    361.35 o 
 -16   2  15    19829.41    16571.29   3619.39 o 
 -14   2  15     6734.63     6032.18   1207.94 o 
 -12   2  15      148.72       69.92    289.80 o 
 -10   2  15     9625.30     7663.06   1661.07 o 
  -8   2  15     8022.41     6133.34   1414.35 o 
  -6   2  15     1709.09     1273.30    336.34 o 
  -4   2  15    11478.41    10009.22   1598.93 o 
  -2   2  15     3803.62     3187.70    560.91 o 
   0   2  15     6905.87     5456.89   1108.33 o 
   2   2  15     7624.80     8491.89    575.92 o 
   4   2  15     4449.91     4693.36    409.43 o 
   6   2  15     3847.56     4516.09    588.39 o 
   8   2  15    28593.57    30145.07   1109.14 o 
  10   2  15      639.32      722.34    383.57 o 
  12   2  15     3120.75     3101.77    492.54 o 
  14   2  15     3105.51     2837.56    832.21 o 
  16   2  15       80.21      249.64    611.47 o 
  18   2  15     5072.79     6253.59   1041.19 o 
  20   2  15     2578.37     3305.65    936.52 o 
  22   2  15      121.15       37.32    680.44 o 
 -33   3  15     3449.86     2201.72   1903.33 o 
 -31   3  15     3428.93     1859.19   2341.43 o 
 -29   3  15      290.51      493.16    786.38 o 
 -27   3  15     1618.64     1722.60    870.99 o 
 -25   3  15     3052.71     2179.85    759.80 o 
 -23   3  15        5.09      175.11    475.18 o 
 -21   3  15     4108.71     2952.78   1296.90 o 
 -19   3  15     5763.62     4527.05   1358.63 o 
 -17   3  15     1786.49     1628.54    479.65 o 
 -15   3  15    12085.48     9190.92   2277.05 o 
 -13   3  15      117.43       16.21    338.65 o 
 -11   3  15      745.45      572.22    325.72 o 
  -9   3  15     2626.47     2601.35    739.60 o 
  -7   3  15     5477.76     4220.47   1068.15 o 
  -5   3  15       47.75     -107.14    245.56 o 
  -3   3  15     3954.62     3677.65    623.87 o 
  -1   3  15      926.58      589.00    245.88 o 
   1   3  15     2318.63     2055.78    451.51 o 
   3   3  15      360.90      397.15    272.35 o 
   5   3  15      243.01      -58.48    434.15 o 
   7   3  15      259.98      226.21    416.96 o 
   9   3  15      508.58      326.79    410.82 o 
  11   3  15     1214.08     1167.50    445.21 o 
  13   3  15     1669.63     1509.62    411.27 o 
  15   3  15       46.23      369.58    636.15 o 
  17   3  15     2105.74     2110.87    792.14 o 
  19   3  15     1783.64     1856.66    789.19 o 
  21   3  15      258.57      655.15    745.07 o 
 -32   4  15     1736.70      884.22   1881.42 o 
 -30   4  15       57.65      -79.07    776.06 o 
 -28   4  15      166.54     -456.19    638.49 o 
 -26   4  15      361.29      606.74    557.76 o 
 -24   4  15       54.61      -72.95    466.57 o 
 -22   4  15     1495.58     1227.03    584.48 o 
 -20   4  15     6176.16     4159.50   1571.61 o 
 -18   4  15       35.40      -33.44    392.46 o 
 -16   4  15     9527.83     6402.04   1964.42 o 
 -14   4  15      148.75      490.85    382.40 o 
 -12   4  15     3285.65     2119.27    790.50 o 
 -10   4  15     1040.55      869.81    354.51 o 
  -8   4  15       92.86      119.32    294.78 o 
  -6   4  15        5.92       69.76    298.15 o 
  -4   4  15     3068.25     1680.49    691.59 o 
  -2   4  15     3284.35     2344.43    551.94 o 
   0   4  15      770.55      541.37    227.63 o 
   2   4  15     3018.23     2810.11    431.05 o 
   4   4  15      154.44       82.59    406.72 o 
   6   4  15      253.16      234.18    486.12 o 
   8   4  15       14.60      234.81    471.11 o 
  10   4  15      416.78      386.28    426.71 o 
  12   4  15      897.76      521.40    445.00 o 
  14   4  15     3288.31     2891.34    517.37 o 
  16   4  15        1.31     -177.01    592.65 o 
  18   4  15     1588.22     1623.99    807.17 o 
  20   4  15      515.47      739.09    740.42 o 
 -31   5  15      114.60     -160.64   1182.89 o 
 -29   5  15      127.53      175.24   1148.81 o 
 -27   5  15      112.49      291.24    806.72 o 
 -25   5  15      290.77        9.10    587.36 o 
 -23   5  15      204.22      708.17    660.58 o 
 -21   5  15       67.04       10.84    555.51 o 
 -19   5  15      652.50       40.33    511.00 o 
 -17   5  15      232.93      386.03    485.27 o 
 -15   5  15      179.94      396.91    498.31 o 
 -13   5  15      319.16      348.55    373.04 o 
 -11   5  15     2124.78     2135.18    624.60 o 
  -9   5  15      540.64      213.98    347.49 o 
  -7   5  15      423.65      432.22    299.21 o 
  -5   5  15      243.58      229.05    276.50 o 
  -3   5  15      483.44      435.59    269.44 o 
  -1   5  15        1.01      133.29    295.90 o 
   1   5  15       29.21      220.89    484.03 o 
   3   5  15     1530.10     1166.62    546.29 o 
   5   5  15      170.43      275.17    438.51 o 
   7   5  15       72.26       23.39    483.80 o 
   9   5  15     1190.39      807.77    669.94 o 
  11   5  15      531.88      725.95    541.95 o 
  13   5  15      514.57      688.38    493.01 o 
  15   5  15      783.93      900.16    487.27 o 
  17   5  15       40.93      -59.72    438.51 o 
  19   5  15       15.70       95.68    710.96 o 
 -30   6  15      107.98      406.53    874.27 o 
 -28   6  15       29.66       43.81   1139.08 o 
 -26   6  15      157.06      561.43    853.55 o 
 -24   6  15     1025.88     1322.82    761.57 o 
 -22   6  15      363.78      481.97    664.79 o 
 -20   6  15     2503.57     2938.32    747.81 o 
 -18   6  15       27.52      -26.26    506.19 o 
 -16   6  15     2473.85     2823.35    737.97 o 
 -14   6  15      534.24      669.99    555.12 o 
 -12   6  15      234.12      464.34    630.93 o 
 -10   6  15     1746.75     2056.39    742.03 o 
  -8   6  15     2974.77     1793.29    848.90 o 
  -6   6  15      176.52      157.37    315.43 o 
  -4   6  15    11191.20    11347.01    838.34 o 
  -2   6  15     1181.76     1023.15    360.78 o 
   0   6  15     4705.30     6083.03    865.83 o 
   2   6  15     7040.83     6975.71    898.33 o 
   4   6  15      923.04      876.08    585.30 o 
   6   6  15      168.79      433.82    610.16 o 
   8   6  15     2204.51     2812.74    729.33 o 
  10   6  15        0.56      204.09    536.78 o 
  12   6  15      992.18      771.20    610.52 o 
  14   6  15      270.26      126.87    494.85 o 
  16   6  15      814.08      635.73    502.25 o 
 -27   7  15      204.25       62.79    811.33 o 
 -25   7  15      893.19     1257.79    800.15 o 
 -23   7  15     1232.11     1542.18    827.51 o 
 -21   7  15     3835.53     4680.86    919.39 o 
 -19   7  15     2638.35     3342.74    790.95 o 
 -17   7  15      976.95      195.58    566.33 o 
 -15   7  15     3453.07     5005.61   1041.88 o 
 -13   7  15        2.26      110.23    615.57 o 
 -11   7  15      396.10      354.66    675.43 o 
  -9   7  15     7969.45     7970.08   1177.60 o 
  -7   7  15     2140.86     2085.04    622.52 o 
  -5   7  15      814.44      914.00    494.05 o 
  -3   7  15     6792.04     7245.62    606.02 o 
  -1   7  15      414.89      366.43    568.20 o 
   1   7  15     2827.75     2729.73    732.22 o 
   3   7  15      798.57     1252.84    623.70 o 
   5   7  15     4171.58     4751.68    867.95 o 
   7   7  15      283.72      691.93    687.19 o 
   9   7  15      531.88      373.74    661.42 o 
  11   7  15      936.66      810.37    557.18 o 
  13   7  15     1601.49     1465.70    824.78 o 
 -22   8  15      753.88      634.89    732.62 o 
 -20   8  15     3997.30     5696.93   1189.44 o 
 -18   8  15      298.04      351.59    730.68 o 
 -16   8  15      242.40      515.77    736.86 o 
 -14   8  15     2169.22     2273.21    901.87 o 
 -12   8  15        2.65      272.79    680.01 o 
 -10   8  15     1017.76     1303.57    800.46 o 
  -8   8  15     1305.05     1113.73    587.55 o 
  -6   8  15      315.30      434.97    507.69 o 
  -4   8  15     3381.50     3761.75    500.40 o 
  -2   8  15      105.88      177.20    660.96 o 
   0   8  15     1596.94     1335.02    770.89 o 
   2   8  15     2726.00     3050.78    899.70 o 
   4   8  15      320.85      469.39    694.02 o 
   6   8  15      260.28      280.90    675.92 o 
   8   8  15      743.91      631.92    713.84 o 
  10   8  15       62.53      463.20    714.40 o 
 -17   9  15      206.97      801.05    825.61 o 
 -15   9  15     1156.41     1668.01    888.84 o 
 -13   9  15       93.11       13.39    777.66 o 
 -11   9  15       47.58      159.94    766.23 o 
  -9   9  15       54.22        9.45    541.18 o 
  -7   9  15        3.72      262.52    525.53 o 
  -5   9  15       32.75      221.05    408.85 o 
  -3   9  15       14.25      255.22    739.21 o 
  -1   9  15      169.40      322.24    622.87 o 
   1   9  15      455.48      690.28    662.30 o 
   3   9  15     1050.16      544.45    656.86 o 
   5   9  15      118.93     -126.63    588.48 o 
 -34   0  16      204.22     -199.50    876.21 o 
 -32   0  16     3585.88     2291.20   1964.18 o 
 -30   0  16       99.13      230.14    848.58 o 
 -28   0  16     5245.49     2445.19   2701.65 o 
 -26   0  16    20375.93    13627.07  11899.45 o 
 -24   0  16     2144.49     2405.56   2022.59 o 
 -22   0  16       35.32      253.18    560.77 o 
 -20   0  16     6522.02     4011.58   2404.76 o 
 -18   0  16       56.18      -65.44    484.24 o 
 -16   0  16     6130.68     4683.26   1665.08 o 
 -14   0  16     5441.49     3220.56   1391.04 o 
 -12   0  16    28964.72    24514.86   7127.19 o 
 -10   0  16    10454.17    11075.86   1094.63 o 
  -8   0  16      129.02     -315.26    566.82 o 
  -6   0  16    15133.17    17816.31   1578.06 o 
  -4   0  16    11090.41    13636.39   1416.42 o 
  -2   0  16      576.37      331.06    527.17 o 
   0   0  16       12.62     -104.67    454.98 o 
   2   0  16     3771.00     4615.90    718.36 o 
   4   0  16     7327.68     7666.13    795.50 o 
   6   0  16     4733.80     4894.75    636.18 o 
   8   0  16      849.08      610.98    319.84 o 
  10   0  16    13386.28    14623.01   2302.49 o 
  12   0  16     5103.16     5943.64   1732.95 o 
  14   0  16       98.24     -209.32   1002.78 o 
  16   0  16     1065.07     1689.14   1397.07 o 
  18   0  16      676.33      564.67   1275.38 o 
  20   0  16     6582.57     6649.48   2010.42 o 
 -33   1  16     1628.58     1476.99   1009.20 o 
 -31   1  16     5566.18     4230.35   1939.00 o 
 -29   1  16      280.63     -136.42    536.67 o 
 -27   1  16      427.20      459.55    564.34 o 
 -25   1  16     4442.25     1888.92   1810.63 o 
 -23   1  16     3937.47     2380.22   1063.80 o 
 -21   1  16     5915.24     4768.96   1851.83 o 
 -19   1  16      869.71      466.99    426.85 o 
 -17   1  16     4805.27     4137.03    657.27 o 
 -15   1  16    19903.66    20565.96   2822.28 o 
 -13   1  16      195.85      -21.58    332.66 o 
 -11   1  16      198.58      323.97    349.04 o 
  -9   1  16     2725.34     2184.64    608.40 o 
  -7   1  16      699.41      704.24    343.17 o 
  -5   1  16    11035.74    12003.07    859.79 o 
  -3   1  16       32.80       77.46    370.24 o 
  -1   1  16     2178.22     3104.47    533.48 o 
   1   1  16    21738.87    24046.03   1045.84 o 
   3   1  16     3413.92     3211.65    446.71 o 
   5   1  16      178.20      173.95    289.68 o 
   7   1  16     4728.82     5795.78    648.48 o 
   9   1  16     9145.94     9308.78    689.91 o 
  11   1  16      469.16     1041.80    814.71 o 
  13   1  16      108.61        5.74    747.94 o 
  15   1  16     2396.82     3128.36   1079.55 o 
  17   1  16      446.92      678.06    858.38 o 
  19   1  16     1109.66      374.82    932.81 o 
  21   1  16     2073.05     2734.48   1141.37 o 
 -34   2  16      525.60      612.00    749.24 o 
 -32   2  16     1294.07     1329.53    963.64 o 
 -30   2  16     1517.77      996.17    698.44 o 
 -28   2  16     2797.42     1275.99   1003.80 o 
 -26   2  16     2758.10     1735.88   1224.69 o 
 -24   2  16     1365.30     1191.70    828.38 o 
 -22   2  16     3410.05     2277.39    865.14 o 
 -20   2  16       64.09       61.11    437.87 o 
 -18   2  16      395.24      379.66    395.61 o 
 -16   2  16     7807.75     6512.73   1690.25 o 
 -14   2  16       20.76       59.33    355.00 o 
 -12   2  16     4673.72     3874.36    899.58 o 
 -10   2  16    10937.10     8399.47   1785.47 o 
  -8   2  16      440.02      461.42    340.83 o 
  -6   2  16     4907.83     4351.58   1065.35 o 
  -4   2  16      747.33      464.05    271.10 o 
  -2   2  16      731.83      593.27    295.53 o 
   0   2  16      837.11      620.61    352.63 o 
   2   2  16      549.83      641.91    338.86 o 
   4   2  16      755.15     1375.70    329.73 o 
   6   2  16    10412.95    10707.34    881.73 o 
   8   2  16     1907.06     1963.82    532.47 o 
  10   2  16     2960.12     2578.50    516.39 o 
  12   2  16       44.93      220.30    767.01 o 
  14   2  16       73.45      235.87    651.68 o 
  16   2  16      507.21      170.81    674.49 o 
  18   2  16       80.62     -251.12    653.58 o 
  20   2  16      409.45      291.76    755.32 o 
 -33   3  16     1151.70     1410.57    830.02 o 
 -31   3  16      875.39      316.83    689.87 o 
 -29   3  16     1069.61     1000.50    725.16 o 
 -27   3  16       73.13      265.56    611.02 o 
 -25   3  16      872.32      241.84    521.95 o 
 -23   3  16     3707.41     2083.81   1062.24 o 
 -21   3  16     1741.04      693.74    523.52 o 
 -19   3  16     2318.72     1132.47    482.12 o 
 -17   3  16      113.20      -86.28    379.23 o 
 -15   3  16     2474.05     1856.45    650.29 o 
 -13   3  16     2383.71     1604.28    504.94 o 
 -11   3  16     3592.30     2319.37    825.82 o 
  -9   3  16     2530.39     1767.75    463.48 o 
  -7   3  16       11.85      259.67    328.05 o 
  -5   3  16     1543.45     1289.04    351.38 o 
  -3   3  16     5462.33     4339.85    780.55 o 
  -1   3  16     1564.72      964.26    309.38 o 
   1   3  16      188.29      402.29    319.57 o 
   3   3  16     2218.60     2753.92    393.64 o 
   5   3  16      201.76      886.56    595.42 o 
   7   3  16     4333.68     3919.44    689.83 o 
   9   3  16      154.51      158.52    457.59 o 
  11   3  16      554.64      566.29    425.63 o 
  13   3  16     1905.40     1842.75    417.39 o 
  15   3  16       15.10     -371.69    596.07 o 
  17   3  16     1212.98     1915.09    847.91 o 
  19   3  16      778.47     1705.62    838.66 o 
 -32   4  16       81.89      392.28    903.31 o 
 -30   4  16     5814.12     3725.91   3317.70 o 
 -28   4  16     1665.23     1251.24   1070.44 o 
 -26   4  16      890.17      456.46    554.62 o 
 -24   4  16    11665.69     8294.03   3646.08 o 
 -22   4  16     8366.71     7092.63   2712.03 o 
 -20   4  16        1.97      159.34    433.93 o 
 -18   4  16     7329.76     5794.41   1733.42 o 
 -16   4  16     4990.10     3165.81   1032.30 o 
 -14   4  16    23377.66    18687.45   4298.37 o 
 -12   4  16     3922.71     2194.32    977.79 o 
 -10   4  16       87.77      297.63    362.13 o 
  -8   4  16     8326.24     7756.25   1771.16 o 
  -6   4  16     2660.43     2017.47    623.01 o 
  -4   4  16      406.66      138.06    266.59 o 
  -2   4  16     3380.22     2673.19    545.52 o 
   0   4  16       23.64       75.46    299.02 o 
   2   4  16     5567.82     5700.25    526.01 o 
   4   4  16     1974.55     1847.83    701.07 o 
   6   4  16      475.73     1242.98    840.95 o 
   8   4  16    11851.62    13780.50   1232.53 o 
  10   4  16     1639.85     1791.17    546.19 o 
  12   4  16        8.16      -24.22    419.57 o 
  14   4  16     4280.89     4689.01    581.36 o 
  16   4  16       26.43       67.44    693.71 o 
  18   4  16     2417.50     1969.70    899.33 o 
 -29   5  16     1628.00     1524.24   1196.84 o 
 -27   5  16      215.21      512.32    898.12 o 
 -25   5  16      957.55      517.34    721.51 o 
 -23   5  16     2551.17     1898.07    663.38 o 
 -21   5  16       75.83     -384.50    475.62 o 
 -19   5  16     2708.58     2923.94    934.14 o 
 -17   5  16     1134.91     1075.99    458.47 o 
 -15   5  16      639.35      219.41    420.80 o 
 -13   5  16    11700.23     8794.10   2683.85 o 
 -11   5  16     7274.80     4560.45   1382.69 o 
  -9   5  16     8412.39     3708.16   2031.58 o 
  -7   5  16     4097.37     2011.63    838.37 o 
  -5   5  16      170.82      155.12    293.81 o 
  -3   5  16    15791.54    17763.32    862.00 o 
  -1   5  16       87.61      107.64    317.42 o 
   1   5  16       11.77      206.43    508.94 o 
   3   5  16    12682.09    13629.37   1140.97 o 
   5   5  16        1.12      117.26    587.95 o 
   7   5  16     4098.69     3413.42    876.15 o 
   9   5  16     3751.02     4947.98   1239.35 o 
  11   5  16      256.03      292.01    552.34 o 
  13   5  16     4060.09     4415.82    680.75 o 
  15   5  16      861.91      549.27    470.34 o 
 -28   6  16     2164.86     2690.58   1181.69 o 
 -26   6  16       44.82     -296.25    698.67 o 
 -24   6  16     6333.35     7987.70   1255.07 o 
 -22   6  16     1801.94     2979.81    915.57 o 
 -20   6  16      480.64      705.19    621.53 o 
 -18   6  16     2937.71     3393.25    804.35 o 
 -16   6  16       21.12     -292.44    494.52 o 
 -14   6  16    10007.18     5812.70   2732.32 o 
 -12   6  16     2527.65     1805.84    964.02 o 
 -10   6  16      221.51       36.72    398.94 o 
  -8   6  16    21002.84    13677.01   6454.68 o 
  -6   6  16      547.87      549.05    362.99 o 
  -4   6  16     1036.54      981.34    412.09 o 
  -2   6  16     8028.22     9583.54    629.06 o 
   0   6  16        1.16      -36.30    497.44 o 
   2   6  16    13608.70    14277.88   1193.02 o 
   4   6  16       16.58     -125.09    533.45 o 
   6   6  16      155.78      665.27    700.75 o 
   8   6  16    12948.28    13026.25   1339.74 o 
  10   6  16       26.75      476.27    843.53 o 
  12   6  16        3.20      182.52    576.00 o 
  14   6  16     1088.26     1389.64    569.36 o 
 -25   7  16      252.86      582.51    822.39 o 
 -23   7  16      784.52      702.37    807.16 o 
 -21   7  16     1799.99     1596.93    846.91 o 
 -19   7  16     3342.87     4066.64    893.68 o 
 -17   7  16      392.30      802.72    767.23 o 
 -15   7  16     1211.60     1399.22    831.38 o 
 -13   7  16     2346.06     2389.42    870.99 o 
 -11   7  16       59.21     -334.23    603.71 o 
  -9   7  16     2643.68      889.38    594.41 o 
  -7   7  16       35.26      278.21    514.10 o 
  -5   7  16      159.72        9.73    466.99 o 
  -3   7  16     2318.88     2750.66    449.36 o 
  -1   7  16     1782.83     1817.89    828.23 o 
   1   7  16       62.74       36.46    588.12 o 
   3   7  16      599.71     1196.42    668.69 o 
   5   7  16      671.77      686.51    690.18 o 
   7   7  16     2202.36     1842.17    842.93 o 
   9   7  16       11.27      116.99    708.36 o 
  11   7  16      641.16      438.04    758.05 o 
 -20   8  16      153.66      458.56    789.65 o 
 -18   8  16     1211.11     2040.68    902.44 o 
 -16   8  16     7409.69     9007.84   1381.86 o 
 -14   8  16      134.15       34.43    685.05 o 
 -12   8  16       64.38      352.53    712.26 o 
 -10   8  16     4976.80     5660.53   1138.51 o 
  -8   8  16      130.89     -321.14    497.87 o 
  -6   8  16     3361.73     3405.03    709.14 o 
  -4   8  16     1511.43     2075.86    514.72 o 
  -2   8  16     2390.56     2021.88    878.39 o 
   0   8  16        5.39     -463.78    634.57 o 
   2   8  16        5.72      101.50    717.51 o 
   4   8  16      355.92     -239.05    699.81 o 
   6   8  16      374.86      497.52    746.54 o 
 -13   9  16      371.69      716.76    870.82 o 
 -11   9  16      206.10      259.41    830.68 o 
  -9   9  16       98.16       87.05    558.35 o 
  -7   9  16      765.79     1443.93    615.34 o 
  -5   9  16      438.67      780.89    837.79 o 
  -3   9  16       52.25     -149.99    729.77 o 
  -1   9  16      610.02      682.39    690.09 o 
 -33   1  17      148.48      669.22    791.15 o 
 -31   1  17      711.36      539.38    761.60 o 
 -29   1  17     1244.37     1044.96    827.63 o 
 -27   1  17      318.40     -173.63    606.42 o 
 -25   1  17     3420.40     2908.24    998.85 o 
 -23   1  17      467.66      447.42    524.35 o 
 -21   1  17      325.22      484.51    507.66 o 
 -19   1  17     1537.72     1135.34    542.17 o 
 -17   1  17     5175.28     4385.96   1128.84 o 
 -15   1  17      132.94      -41.08    370.42 o 
 -13   1  17     4822.88     3844.89    963.16 o 
 -11   1  17      960.12      854.41    401.01 o 
  -9   1  17     1083.71      206.26    325.57 o 
  -7   1  17     2770.00     2979.89    610.37 o 
  -5   1  17      844.90      700.04    459.71 o 
  -3   1  17      145.08      312.85    482.13 o 
  -1   1  17     1803.01     2692.22    541.14 o 
   1   1  17     1325.91      850.16    439.73 o 
   3   1  17     4808.56     6236.20    553.80 o 
   5   1  17       78.39      191.94    298.13 o 
   7   1  17       68.23      123.76    423.84 o 
   9   1  17      403.62      622.09    367.10 o 
  11   1  17       56.89     -397.00    733.86 o 
  13   1  17     2858.08     2808.03   1102.96 o 
  15   1  17     1958.76     2636.99   1128.23 o 
  17   1  17        8.86        7.00    877.23 o 
  19   1  17     1363.31      808.46   1003.52 o 
 -32   2  17       15.28      -79.32    713.60 o 
 -30   2  17     1382.98     1632.93    795.72 o 
 -28   2  17      114.89     -100.67    616.41 o 
 -26   2  17     3976.37     2056.95   1737.61 o 
 -24   2  17     7529.08     6126.83   2162.46 o 
 -22   2  17      159.24     -153.58    477.72 o 
 -20   2  17     1078.04     1010.32    524.24 o 
 -18   2  17     7408.38     6840.68   1685.33 o 
 -16   2  17     3586.16     2445.02    703.27 o 
 -14   2  17     2513.05     1621.16    471.19 o 
 -12   2  17       61.72      -52.47    345.47 o 
 -10   2  17     1062.41      867.16    395.32 o 
  -8   2  17     4510.02     3491.19    947.42 o 
  -6   2  17     1996.22     1805.07    412.46 o 
  -4   2  17     2943.65     2063.86    517.39 o 
  -2   2  17     6513.78     7091.72    649.04 o 
   0   2  17     1479.13     2146.83    485.87 o 
   2   2  17      773.44     1633.69    477.31 o 
   4   2  17     3656.03     4449.34    441.57 o 
   6   2  17      321.70       38.53    467.57 o 
   8   2  17     2081.08     1551.34    546.37 o 
  10   2  17     3167.32     2982.62    541.80 o 
  12   2  17     1570.77      902.76    883.69 o 
  14   2  17     7278.21     7350.74   1443.44 o 
  16   2  17     2910.17     3362.02   1825.44 o 
  18   2  17        2.72      326.62    959.68 o 
 -31   3  17      585.26      887.03    770.12 o 
 -29   3  17      558.27      913.78    729.72 o 
 -27   3  17        9.63      263.78    641.51 o 
 -25   3  17     3796.57     2501.13   1119.26 o 
 -23   3  17      829.36      836.73    569.08 o 
 -21   3  17      894.81      540.25    533.37 o 
 -19   3  17      539.92      490.16    450.17 o 
 -17   3  17      730.79      365.80    423.62 o 
 -15   3  17       19.17      318.37    391.25 o 
 -13   3  17       93.22       24.43    375.38 o 
 -11   3  17      561.25      546.67    380.45 o 
  -9   3  17      157.82      178.65    354.52 o 
  -7   3  17      389.89      306.89    345.85 o 
  -5   3  17       69.22       16.93    320.91 o 
  -3   3  17     6565.13     5692.44    997.62 o 
  -1   3  17     2256.18     1860.97    416.34 o 
   1   3  17      405.75      427.13    342.70 o 
   3   3  17      187.43      286.77    375.65 o 
   5   3  17     2209.29     3962.13    843.94 o 
   7   3  17       96.16      262.98    503.16 o 
   9   3  17     2833.25     2761.70    628.24 o 
  11   3  17      236.75      223.95    453.54 o 
  13   3  17     5569.77     7574.59   1433.90 o 
  15   3  17     2021.87     2379.92   1128.23 o 
  17   3  17      232.29       66.46    898.93 o 
 -30   4  17       47.54       -7.36    696.16 o 
 -28   4  17       39.01      519.02    692.24 o 
 -26   4  17       38.68      245.27    635.88 o 
 -24   4  17      687.70      637.93    552.02 o 
 -22   4  17      444.37      744.94    562.40 o 
 -20   4  17     2107.83     1346.33    588.37 o 
 -18   4  17        4.59      -45.78    408.84 o 
 -16   4  17       88.84      -88.56    403.90 o 
 -14   4  17     2017.60     1246.56    476.93 o 
 -12   4  17     1735.95     1479.65    544.24 o 
 -10   4  17      462.70      185.45    386.21 o 
  -8   4  17      877.10      655.30    384.03 o 
  -6   4  17     3010.15     2094.55    709.81 o 
  -4   4  17     1986.89     1379.22    376.26 o 
  -2   4  17     4675.19     5452.79    588.28 o 
   0   4  17     2387.64     1947.30    416.81 o 
   2   4  17      812.23     1238.99    607.46 o 
   4   4  17     1001.87     1197.34    715.63 o 
   6   4  17     1650.66     1561.19    899.58 o 
   8   4  17      371.62      506.57    651.20 o 
  10   4  17     4538.09     3510.65    692.58 o 
  12   4  17        1.98      165.91    495.74 o 
  14   4  17     2026.92     1434.34    472.39 o 
  16   4  17      207.93      180.68    898.52 o 
 -27   5  17      190.33      337.36    673.39 o 
 -25   5  17      671.94     1257.63    628.32 o 
 -23   5  17      161.84      295.00    541.19 o 
 -21   5  17      155.47      450.56    555.10 o 
 -19   5  17      669.00        6.72    456.31 o 
 -17   5  17      234.11      302.45    472.71 o 
 -15   5  17       16.09     -152.67    416.62 o 
 -13   5  17      117.16       24.21    415.26 o 
 -11   5  17      534.08      293.35    462.35 o 
  -9   5  17       29.45       85.87    412.61 o 
  -7   5  17      205.26      214.80    396.88 o 
  -5   5  17       10.91      213.03    307.23 o 
  -3   5  17        8.86     -147.54    357.99 o 
  -1   5  17      343.53      118.79    330.02 o 
   1   5  17      873.76      906.29    590.22 o 
   3   5  17       14.25      145.92    627.52 o 
   5   5  17      307.42      268.57    640.50 o 
   7   5  17       76.28       84.16    774.28 o 
   9   5  17      132.20      307.61    838.26 o 
  11   5  17      518.56      601.64    683.82 o 
  13   5  17        0.79      218.00    535.94 o 
 -26   6  17      494.65      509.50    652.79 o 
 -24   6  17     2232.68     2125.62    738.92 o 
 -22   6  17       40.93       73.94    581.20 o 
 -20   6  17      830.43      741.76    531.73 o 
 -18   6  17     3431.36     2199.17    724.93 o 
 -16   6  17       10.29     -221.35    463.83 o 
 -14   6  17     3802.95     1602.60    993.89 o 
 -12   6  17      683.64      330.22    494.46 o 
 -10   6  17       48.80      -99.67    403.25 o 
  -8   6  17     1278.04      557.12    447.02 o 
  -6   6  17     3760.93     3138.85    865.62 o 
  -4   6  17      746.83      555.73    425.07 o 
  -2   6  17     3006.31     4041.18    475.20 o 
   0   6  17      122.78      230.62    587.57 o 
   2   6  17      544.51      755.86    626.96 o 
   4   6  17      516.80      356.21    668.70 o 
   6   6  17       51.01       -2.57    678.49 o 
   8   6  17      197.00      559.07    718.32 o 
  10   6  17     1356.16     1470.63   1016.40 o 
 -23   7  17      828.47      835.03    844.31 o 
 -21   7  17     1021.16      916.67   1009.26 o 
 -19   7  17     1160.55     1425.84    845.56 o 
 -17   7  17     1258.44      406.61    770.13 o 
 -15   7  17     2918.17     1766.58    758.12 o 
 -13   7  17     2143.51     1636.33    826.27 o 
 -11   7  17     1046.34      705.05    467.46 o 
  -9   7  17     1307.81     1027.72    792.24 o 
  -7   7  17     2662.39     2573.49    674.10 o 
  -5   7  17      666.41      880.79    458.34 o 
  -3   7  17     4844.58     5724.81    653.26 o 
  -1   7  17     1564.27     2311.43    893.84 o 
   1   7  17        6.15       90.56    627.97 o 
   3   7  17      928.17     1494.82    840.44 o 
   5   7  17       38.50      241.72    727.92 o 
   7   7  17       12.82      499.35    775.51 o 
 -16   8  17      242.81      170.67    774.28 o 
 -14   8  17      387.11      343.77    791.80 o 
 -12   8  17      501.73       89.49    747.96 o 
 -10   8  17       80.47     -158.64    753.91 o 
  -8   8  17       48.90      237.43    553.80 o 
  -6   8  17      159.49      271.61    436.06 o 
  -4   8  17       99.66      380.83    741.90 o 
  -2   8  17     1802.31     2192.32    923.11 o 
   0   8  17        4.23     -134.30    698.25 o 
   2   8  17     1738.52     1685.66    900.62 o 
 -32   0  18       58.31       -0.17    860.79 o 
 -30   0  18    14759.08     9395.44   6398.78 o 
 -28   0  18      477.58      420.88    893.10 o 
 -26   0  18     1566.47      804.53    884.53 o 
 -24   0  18    13305.74     6637.16   8246.13 o 
 -22   0  18     2345.11      279.46   1528.50 o 
 -20   0  18       55.58      -26.22    572.05 o 
 -18   0  18     3605.34     1476.40   1036.88 o 
 -16   0  18     3790.63     3838.98   1086.90 o 
 -14   0  18    17570.68    20946.74   1811.55 o 
 -12   0  18    14338.05    14109.05   1563.61 o 
 -10   0  18     4997.29     4344.66   1127.10 o 
  -8   0  18    12202.82    13490.89   1536.66 o 
  -6   0  18       15.01       33.10    666.74 o 
  -4   0  18      799.78     1157.70    789.86 o 
  -2   0  18     1715.03     2443.66   1436.01 o 
   0   0  18     2290.50     2055.65    841.02 o 
   2   0  18     2056.65     1661.59    628.03 o 
   4   0  18     4166.87     4377.61    732.09 o 
   6   0  18     5351.36     5670.82    760.75 o 
   8   0  18     6940.97     9093.13   2127.25 o 
  10   0  18      473.25      194.71   1226.70 o 
  12   0  18      841.73      681.50   1260.77 o 
  14   0  18      124.35      -38.94   1173.15 o 
  16   0  18     1218.84     2205.13   1625.86 o 
 -31   1  18      112.50       30.61    698.50 o 
 -29   1  18     6461.66     4635.40   2204.94 o 
 -27   1  18        2.22      357.27    689.36 o 
 -25   1  18      157.42      246.78    637.45 o 
 -23   1  18      536.51      256.64    559.35 o 
 -21   1  18     2592.97      941.97    640.78 o 
 -19   1  18    10798.70     7626.45   2815.79 o 
 -17   1  18       20.01      560.45    489.68 o 
 -15   1  18       45.80      330.58    435.50 o 
 -13   1  18    29659.50    28268.69   4345.62 o 
 -11   1  18     2402.17     2027.09    565.34 o 
  -9   1  18     2043.54     1336.89    533.07 o 
  -7   1  18     2014.83     3085.23    633.52 o 
  -5   1  18     4840.36     5187.08    946.69 o 
  -3   1  18     1801.57     1800.15    602.15 o 
  -1   1  18      137.68      577.93    505.76 o 
   1   1  18     2104.47     3257.75    565.56 o 
   3   1  18     3267.09     3648.10    494.58 o 
   5   1  18       95.49       27.24    301.89 o 
   7   1  18      126.45      161.82    438.49 o 
   9   1  18      154.63      367.36    435.75 o 
  11   1  18      361.02      323.99    834.70 o 
  13   1  18       12.94      356.82    883.33 o 
  15   1  18      189.98      307.65    915.57 o 
 -30   2  18     1600.24      550.35    783.58 o 
 -28   2  18      543.08      202.52    729.27 o 
 -26   2  18     7471.75     4252.58   3164.88 o 
 -24   2  18     2771.24     1733.85    701.65 o 
 -22   2  18      803.97      638.31    582.94 o 
 -20   2  18     1056.51      593.03    537.26 o 
 -18   2  18     1680.52      752.15    534.16 o 
 -16   2  18      228.42      161.56    412.49 o 
 -14   2  18     3360.41     2435.80    763.69 o 
 -12   2  18     5223.42     3790.21   1339.75 o 
 -10   2  18      517.54      663.82    391.10 o 
  -8   2  18     2187.94     1573.71    442.27 o 
  -6   2  18     9559.72     6421.25   2234.17 o 
  -4   2  18      310.82      847.46    497.04 o 
  -2   2  18     4997.92     6078.72    692.50 o 
   0   2  18        4.64       64.41    435.71 o 
   2   2  18     9145.85     9338.59    769.33 o 
   4   2  18      628.42      663.60    319.71 o 
   6   2  18     1630.88     2116.32    611.72 o 
   8   2  18       44.63     -342.29    446.19 o 
  10   2  18      970.79      899.95    441.62 o 
  12   2  18     2046.28     1088.31   1024.77 o 
  14   2  18      661.56      831.82   1019.50 o 
 -29   3  18      346.27      240.51    683.80 o 
 -27   3  18      145.13      452.51    704.39 o 
 -25   3  18     1062.40      395.10    645.19 o 
 -23   3  18      182.53      348.13    545.49 o 
 -21   3  18     1833.34     1228.10    579.53 o 
 -19   3  18     1647.50     1414.52    588.18 o 
 -17   3  18     2375.19     1839.38    631.07 o 
 -15   3  18      668.10      638.86    453.92 o 
 -13   3  18     4779.45     2929.26    992.42 o 
 -11   3  18      132.85      109.79    416.38 o 
  -9   3  18       20.53     -134.65    386.15 o 
  -7   3  18       14.10       77.74    359.44 o 
  -5   3  18     1327.13      605.60    369.68 o 
  -3   3  18      109.18      262.23    304.89 o 
  -1   3  18      922.05     1553.76    455.06 o 
   1   3  18       74.73      -13.17    396.29 o 
   3   3  18      832.44     1819.31    945.00 o 
   5   3  18     3039.67     4036.98    908.33 o 
   7   3  18     1630.51     1466.97    618.09 o 
   9   3  18     2239.75     1450.65    583.01 o 
  11   3  18      717.96      757.28    479.43 o 
  13   3  18     1057.02      843.38    967.54 o 
 -28   4  18     8141.08     6133.69   3544.15 o 
 -26   4  18     1466.84     1970.90    936.38 o 
 -24   4  18      798.91      263.52    530.24 o 
 -22   4  18     3006.60     1842.82    645.60 o 
 -20   4  18      331.03      140.77    492.61 o 
 -18   4  18      741.84      242.93    444.30 o 
 -16   4  18       11.95      274.84    455.59 o 
 -14   4  18       22.61     -329.27    393.83 o 
 -12   4  18     8876.78     6135.98   1842.70 o 
 -10   4  18      249.75      372.80    467.39 o 
  -8   4  18        7.64       18.47    391.33 o 
  -6   4  18    20084.67    15442.43   3250.45 o 
  -4   4  18       76.93       53.20    390.32 o 
  -2   4  18      886.03     1117.67    437.17 o 
   0   4  18     3453.93     3103.70    475.36 o 
   2   4  18     1231.60      432.44    677.28 o 
   4   4  18     8404.87    10511.07   1603.91 o 
   6   4  18      230.15     -530.16    784.75 o 
   8   4  18        6.52      125.71    653.44 o 
  10   4  18     6993.80     8024.43    906.91 o 
  12   4  18      309.12      260.08    493.51 o 
 -25   5  18     1326.69     1332.34    686.79 o 
 -23   5  18     1999.66     2314.12    952.74 o 
 -21   5  18     1828.54      977.12    665.05 o 
 -19   5  18      312.14      204.36    523.35 o 
 -17   5  18     5851.28     5808.64   1801.20 o 
 -15   5  18     1955.62     1879.22    576.82 o 
 -13   5  18      313.00      274.76    476.64 o 
 -11   5  18     1592.56     1122.38    691.27 o 
  -9   5  18      681.64      639.86    482.99 o 
  -7   5  18     8777.21     5075.66   2450.44 o 
  -5   5  18      316.62      524.29    434.69 o 
  -3   5  18      584.15      340.26    400.46 o 
  -1   5  18     8300.44    10725.14    707.70 o 
   1   5  18      144.36      322.03    713.91 o 
   3   5  18     1684.52     1546.32    791.04 o 
   5   5  18     5524.37     4791.57   1323.29 o 
   7   5  18       18.60     -214.03    832.52 o 
   9   5  18     1859.37     3103.65   1191.66 o 
  11   5  18     1690.88     2466.16    728.20 o 
 -22   6  18     2816.87     1754.82    725.11 o 
 -20   6  18     2145.18     1776.68    798.89 o 
 -18   6  18     2205.11     1243.17    642.35 o 
 -16   6  18     1048.01      638.63    546.20 o 
 -14   6  18       91.84      -56.66    508.71 o 
 -12   6  18    10574.35     6281.73   3040.97 o 
 -10   6  18      680.29      435.55    494.83 o 
  -8   6  18       46.42      117.65    723.77 o 
  -6   6  18    13525.26    15286.95    993.80 o 
  -4   6  18       57.46       89.85    405.86 o 
  -2   6  18     1196.69      868.89    433.35 o 
   0   6  18     2350.57     3174.81    840.72 o 
   2   6  18     1577.15     1353.90    835.48 o 
   4   6  18     1770.22     1687.30    857.24 o 
   6   6  18       55.91      215.64    764.66 o 
   8   6  18     1173.36     3361.46   1286.81 o 
 -19   7  18     2424.82     1819.94    729.50 o 
 -17   7  18     1549.66      686.86    610.42 o 
 -15   7  18      250.39      590.02    577.46 o 
 -13   7  18      291.98      568.57    536.10 o 
 -11   7  18      263.83      273.91    788.43 o 
  -9   7  18      388.58      657.79    806.09 o 
  -7   7  18      216.21      428.31    570.43 o 
  -5   7  18      772.00     1156.05    474.31 o 
  -3   7  18       29.67     -125.86    685.99 o 
  -1   7  18      975.97      705.12    825.25 o 
   1   7  18      947.58       63.23    871.79 o 
   3   7  18      424.35      159.77    739.86 o 
 -10   8  18      889.98      374.26    825.74 o 
  -8   8  18      615.58      655.41    632.24 o 
  -6   8  18     1602.42     2088.89    514.64 o 
 -29   1  19     2439.92      974.85    934.80 o 
 -27   1  19       43.66       68.15    662.21 o 
 -25   1  19     1403.24      609.13    721.17 o 
 -23   1  19     2243.80     1736.22    774.89 o 
 -21   1  19      515.03      -92.03    486.04 o 
 -19   1  19      960.29      201.45    535.21 o 
 -17   1  19     1188.77     1033.60    580.38 o 
 -15   1  19      246.77      324.18    457.44 o 
 -13   1  19     1423.42     1118.40    479.88 o 
 -11   1  19     2465.96     3039.41    680.80 o 
  -9   1  19      804.43      147.57    494.27 o 
  -7   1  19     1487.27     1925.62    805.72 o 
  -5   1  19      975.44      154.10    649.84 o 
  -3   1  19      342.63      485.21    861.62 o 
  -1   1  19      242.47      631.78    555.33 o 
   1   1  19      268.24      168.03    425.33 o 
   3   1  19      362.87      253.86    369.65 o 
   5   1  19      128.62      250.23    314.83 o 
   7   1  19        3.51     -122.56    440.07 o 
   9   1  19      678.91      195.40    893.57 o 
  11   1  19      124.78      572.75    984.27 o 
  13   1  19      245.71      331.25    918.15 o 
 -28   2  19     1735.48     1160.10    800.62 o 
 -26   2  19       22.69     -203.77    665.12 o 
 -24   2  19      522.23      331.35    655.83 o 
 -22   2  19      231.17      -85.92    548.40 o 
 -20   2  19      109.12      118.88    497.30 o 
 -18   2  19     1012.27      766.03    568.20 o 
 -16   2  19     1099.61     1153.32    522.69 o 
 -14   2  19      829.70      486.24    466.43 o 
 -12   2  19     5083.30     5089.31   1473.75 o 
 -10   2  19     4005.06     2748.04    958.57 o 
  -8   2  19       35.64      156.46    384.38 o 
  -6   2  19     2097.13     2217.38    721.14 o 
  -4   2  19     1756.64     1323.96    616.58 o 
  -2   2  19      418.01      766.58    531.06 o 
   0   2  19     2598.43     3058.00    628.08 o 
   2   2  19     3179.38     3068.21    600.73 o 
   4   2  19     5511.57     5465.19    567.19 o 
   6   2  19     6302.81     6445.55    819.75 o 
   8   2  19      309.15     1045.16    542.71 o 
  10   2  19     2874.08     3165.80    647.95 o 
  12   2  19     4889.50     6218.05   1689.14 o 
 -27   3  19     1196.42     1449.64    986.50 o 
 -25   3  19       14.98      172.29    704.64 o 
 -23   3  19     1647.90     1346.68    634.85 o 
 -21   3  19       66.97      124.88    566.71 o 
 -19   3  19      243.10      580.54    538.10 o 
 -17   3  19       24.93      -98.20    460.72 o 
 -15   3  19      173.45      -74.60    414.30 o 
 -13   3  19      876.56      835.54    475.49 o 
 -11   3  19     1948.62     1159.95    530.09 o 
  -9   3  19      768.39      186.34    448.60 o 
  -7   3  19     3697.73     2217.29    642.32 o 
  -5   3  19     1391.31      809.46    395.25 o 
  -3   3  19     1231.14      849.93    445.57 o 
  -1   3  19     1548.00     1924.74    523.59 o 
   1   3  19     1042.67      826.38    438.73 o 
   3   3  19      962.34      543.90    933.95 o 
   5   3  19    13063.03    13488.69   1329.18 o 
   7   3  19      165.39      570.55    585.71 o 
   9   3  19     3095.60     3033.26    678.43 o 
  11   3  19     6175.92     5778.00    669.58 o 
 -26   4  19        6.88      312.16    710.38 o 
 -24   4  19      901.16      450.28    592.25 o 
 -22   4  19      696.75      390.01    592.89 o 
 -20   4  19      246.22     -258.14    507.13 o 
 -18   4  19       56.32      370.67    503.81 o 
 -16   4  19      107.58      -78.08    431.55 o 
 -14   4  19      277.73      771.90    562.87 o 
 -12   4  19       42.62      -60.96    464.06 o 
 -10   4  19      219.45      -36.84    502.95 o 
  -8   4  19      335.68     -218.27    432.64 o 
  -6   4  19     3584.79     2360.77    679.23 o 
  -4   4  19      774.62      682.84    458.80 o 
  -2   4  19      387.32      641.55    436.26 o 
   0   4  19      711.98      827.26    387.23 o 
   2   4  19        4.25       46.69    849.01 o 
   4   4  19      897.54     1602.17   1032.45 o 
   6   4  19     1794.81     1683.81   1088.80 o 
   8   4  19       71.82      275.31    709.58 o 
  10   4  19     1637.80     1435.98    640.16 o 
 -23   5  19       63.54      168.14    609.01 o 
 -21   5  19       91.31      -32.89    588.90 o 
 -19   5  19      114.38      446.21    522.57 o 
 -17   5  19       36.16       65.18    548.50 o 
 -15   5  19       13.97      -77.11    476.74 o 
 -13   5  19      963.27      349.03    529.00 o 
 -11   5  19       27.36      -25.20    445.31 o 
  -9   5  19     1290.63      180.19    459.77 o 
  -7   5  19       10.00     -133.68    558.63 o 
  -5   5  19      504.41      411.75    481.19 o 
  -3   5  19     1564.86     1038.66    449.21 o 
  -1   5  19       54.72     -110.07    384.18 o 
   1   5  19      168.03      590.21    760.77 o 
   3   5  19      431.63      142.32    753.58 o 
   5   5  19      223.34      546.56    939.09 o 
   7   5  19     2029.99     2114.03   1197.66 o 
 -20   6  19       12.56     -163.73    629.38 o 
 -18   6  19      881.31      927.44    644.89 o 
 -16   6  19      890.23      581.15    563.16 o 
 -14   6  19      193.66      571.57    609.87 o 
 -12   6  19     2036.16      884.90    754.21 o 
 -10   6  19       77.95      448.20    735.15 o 
  -8   6  19     1008.23     1001.62    808.86 o 
  -6   6  19     2503.21     2888.30    621.22 o 
  -4   6  19      391.30      624.00    447.03 o 
  -2   6  19        6.90      290.94    741.89 o 
   0   6  19     1427.56     2304.77    918.68 o 
   2   6  19     1814.50     2449.48    965.86 o 
   4   6  19       58.46     -165.92    726.26 o 
 -13   7  19       11.74     -236.13    787.94 o 
 -11   7  19     1808.53     2057.79    996.12 o 
  -9   7  19      653.44      160.47    790.16 o 
  -7   7  19     1711.08     1149.17    547.94 o 
  -5   7  19      766.19      942.67    472.10 o 
  -3   7  19      811.83      750.47    846.56 o 
 -26   0  20      400.44     -189.85   1333.79 o 
 -24   0  20       24.62      881.08   1304.58 o 
 -22   0  20    13198.24    16282.94   2721.13 o 
 -20   0  20      950.37      934.80    914.01 o 
 -18   0  20     3013.21     3801.79   1674.54 o 
 -16   0  20    27258.13    31368.39   3266.32 o 
 -14   0  20     7103.95     7709.41   1466.96 o 
 -12   0  20     3073.14     3702.70   1185.18 o 
 -10   0  20        0.32       96.84    805.10 o 
  -8   0  20     1511.73     1521.54    959.16 o 
  -6   0  20     6430.86     9112.61   2205.13 o 
  -4   0  20       10.69      345.62   1309.45 o 
  -2   0  20     3224.49     3860.20   1801.10 o 
   0   0  20     1579.66     2027.67    933.35 o 
   2   0  20     5697.96     5252.20    855.89 o 
   4   0  20       34.68      -20.61    508.27 o 
   6   0  20       19.90     -270.62    390.89 o 
   8   0  20     1538.68      540.33   1343.53 o 
  10   0  20      455.45      837.27   1572.31 o 
 -27   1  20     2637.42     1614.04   1319.96 o 
 -25   1  20       26.60       24.75    680.89 o 
 -23   1  20      234.32      275.96    703.47 o 
 -21   1  20       61.02      -20.81    543.85 o 
 -19   1  20      423.51      558.64    590.08 o 
 -17   1  20    13132.62     8444.81   3550.56 o 
 -15   1  20      954.71      601.33    588.10 o 
 -13   1  20     1201.24     1993.18    718.02 o 
 -11   1  20     2974.21     3818.71    823.85 o 
  -9   1  20        7.26      123.68    568.68 o 
  -7   1  20     1387.16     1230.15    770.42 o 
  -5   1  20      599.66      597.66   1129.34 o 
  -3   1  20       90.90      490.62    884.53 o 
  -1   1  20     6470.94     8029.02   1086.04 o 
   1   1  20      516.50      445.04    458.47 o 
   3   1  20      266.80      364.12    389.10 o 
   5   1  20     4447.76     6401.83    809.51 o 
   7   1  20     1238.86     1169.11    487.96 o 
   9   1  20       34.64      -95.72    881.44 o 
 -26   2  20      142.48     -249.06    712.30 o 
 -24   2  20     3052.25     1795.97   1415.91 o 
 -22   2  20     3768.72     2874.95   1241.38 o 
 -20   2  20      154.86     -197.63    540.54 o 
 -18   2  20      180.94      -87.92    517.81 o 
 -16   2  20      504.88      382.54    507.55 o 
 -14   2  20     1231.02      960.93    521.81 o 
 -12   2  20     3174.33     1964.44    860.31 o 
 -10   2  20      440.92       12.83    446.36 o 
  -8   2  20      307.49      542.89    614.18 o 
  -6   2  20     4536.15     6234.58   1136.26 o 
  -4   2  20      392.57      601.27    693.41 o 
  -2   2  20     1738.41     1395.91    616.28 o 
   0   2  20     1231.78     1337.12    570.82 o 
   2   2  20        7.35      168.36    429.45 o 
   4   2  20      317.49      195.40    685.43 o 
   6   2  20       23.19       79.34    531.21 o 
   8   2  20     1800.43     1996.05    582.26 o 
 -25   3  20      167.28      -60.69    694.91 o 
 -23   3  20        0.89     -305.55    587.94 o 
 -21   3  20     1592.01     1110.37    684.08 o 
 -19   3  20      957.63      948.00    629.81 o 
 -17   3  20       79.47       -9.89    492.25 o 
 -15   3  20      787.51      837.68    540.35 o 
 -13   3  20     1164.19     1182.63    648.58 o 
 -11   3  20       13.55      -58.12    514.82 o 
  -9   3  20     1494.90      581.31    587.38 o 
  -7   3  20       81.74       23.39    436.32 o 
  -5   3  20     1885.24     1389.04    613.07 o 
  -3   3  20        9.19      129.61    480.82 o 
  -1   3  20      211.44      -22.13    466.23 o 
   1   3  20     3564.63     4004.53    562.83 o 
   3   3  20      132.06      269.50    983.28 o 
   5   3  20      206.96      155.87    690.60 o 
   7   3  20       15.44       90.90    568.85 o 
 -22   4  20       58.96      -22.00    602.20 o 
 -20   4  20     4307.80     2609.64   1342.56 o 
 -18   4  20     1776.56     1525.65    633.59 o 
 -16   4  20       44.05       71.81    536.95 o 
 -14   4  20      498.00      190.66    511.64 o 
 -12   4  20     2528.17     1073.70    584.73 o 
 -10   4  20     4658.37     3327.28   1750.18 o 
  -8   4  20      473.85      319.10    504.36 o 
  -6   4  20        9.49     -132.87    509.93 o 
  -4   4  20     2102.50     2350.15    559.74 o 
  -2   4  20     1184.20     1448.68    516.48 o 
   0   4  20     1014.85      964.00    489.29 o 
   2   4  20      178.54      173.84    935.62 o 
   4   4  20        5.60      315.50   1001.77 o 
   6   4  20     2549.20     3175.92   1282.22 o 
 -19   5  20     1065.34     1123.89    768.57 o 
 -17   5  20      900.70      801.66    625.97 o 
 -15   5  20      698.69      496.20    597.00 o 
 -13   5  20     1059.93      888.45    632.45 o 
 -11   5  20      271.29      339.20    501.65 o 
  -9   5  20     2716.12     3282.71   1069.42 o 
  -7   5  20      425.23      313.26    629.14 o 
  -5   5  20     3995.14     5018.72    716.29 o 
  -3   5  20       69.86      421.41    422.19 o 
  -1   5  20      564.87      751.90    842.92 o 
   1   5  20     5573.13     6295.30   1244.50 o 
   3   5  20      439.60     2247.44   1121.91 o 
 -14   6  20       44.49      232.67    581.74 o 
 -12   6  20      488.95      238.03    558.32 o 
 -10   6  20     4712.49     5543.06   1251.05 o 
  -8   6  20      127.99     -140.82    600.05 o 
  -6   6  20      634.14      428.97    501.93 o 
  -4   6  20     1581.57     1619.36    495.40 o 
 -23   1  21       62.10      466.73    775.02 o 
 -21   1  21     1286.71     1119.87    671.47 o 
 -19   1  21      256.86       64.18    693.65 o 
 -17   1  21      973.70      941.04    800.49 o 
 -15   1  21      922.90     1377.94    813.95 o 
 -13   1  21      413.91      523.24    788.60 o 
 -11   1  21     1444.72     2035.36    892.67 o 
  -9   1  21     4150.20     4684.25   1065.66 o 
  -7   1  21       74.21     -118.88    944.36 o 
  -5   1  21     1661.01     1933.25   1133.08 o 
  -3   1  21     2066.89      824.57   1071.93 o 
  -1   1  21      567.57      621.98    724.94 o 
   1   1  21      663.55      398.15    489.05 o 
   3   1  21     2591.11     2661.87    482.85 o 
   5   1  21        2.31       12.23    534.85 o 
 -22   2  21       20.73     -625.05    599.43 o 
 -20   2  21     2265.01     1553.63    709.02 o 
 -18   2  21        1.14      304.38    588.36 o 
 -16   2  21      744.29      726.50    596.01 o 
 -14   2  21       10.02      227.02    512.65 o 
 -12   2  21      165.09      566.13    555.30 o 
 -10   2  21     5902.78     6226.10   1028.14 o 
  -8   2  21      551.82      913.37    840.67 o 
  -6   2  21     1901.90     2890.42   1233.42 o 
  -4   2  21     1646.09     1938.44    840.82 o 
  -2   2  21     1533.11     1491.46    635.55 o 
   0   2  21      278.48      383.18    529.02 o 
   2   2  21     3299.26     2600.06    533.45 o 
   4   2  21        0.60      492.05    742.52 o 
 -21   3  21      848.28     1165.53    715.71 o 
 -19   3  21      323.13      275.12    621.93 o 
 -17   3  21     2017.81     1151.53    766.47 o 
 -15   3  21      579.94       70.34    556.40 o 
 -13   3  21        7.09      178.49    588.50 o 
 -11   3  21     2771.77     2485.65   1015.80 o 
  -9   3  21     4975.85     3683.95   1961.99 o 
  -7   3  21      477.76      453.39    698.47 o 
  -5   3  21     4330.41     5407.39    949.32 o 
  -3   3  21     2581.12     2535.77    674.31 o 
  -1   3  21        1.19     -182.35    481.75 o 
   1   3  21     4443.37     5145.38    734.48 o 
   3   3  21      864.37     1289.06   1114.06 o 
 -18   4  21        0.09      -38.19    697.49 o 
 -16   4  21      103.58     -131.89    575.53 o 
 -14   4  21      201.07       76.19    594.85 o 
 -12   4  21      125.27       83.13    553.62 o 
 -10   4  21      575.50      298.39    541.29 o 
  -8   4  21      651.41      132.70    812.74 o 
  -6   4  21      214.79      514.62    631.49 o 
  -4   4  21     1476.57      886.58    538.12 o 
  -2   4  21      290.33      -37.73    432.46 o 
   0   4  21      659.63     1234.00   1128.44 o 
 -13   5  21      251.15      391.12    609.76 o 
 -11   5  21      120.25       69.57    743.68 o 
  -9   5  21       24.80      431.89    834.04 o 
  -7   5  21      716.68      798.93    687.22 o 
  -5   5  21        3.10       -0.90    492.03 o 
 -20   0  22     2525.19     1504.16   1586.92 o 
 -18   0  22      363.26      866.48   1406.81 o 
 -16   0  22     4022.58     4278.84   1956.87 o 
 -14   0  22     1540.49     1518.77   1625.86 o 
 -12   0  22     1090.56     1090.15   1047.70 o 
 -10   0  22     5439.60     8299.68   2283.02 o 
  -8   0  22     2196.88     3587.60   1854.65 o 
  -6   0  22      599.39      335.88   1455.49 o 
  -4   0  22     7243.30    11312.87   2589.69 o 
  -2   0  22     1836.39     3363.68   1888.72 o 
   0   0  22        6.98     -248.87    816.62 o 
 -19   1  22      231.31      408.00    808.63 o 
 -17   1  22      472.45      647.73    990.49 o 
 -15   1  22     2098.57     2337.28   1265.60 o 
 -13   1  22        6.41     -109.31    972.02 o 
 -11   1  22     1699.13     2108.01   1168.37 o 
  -9   1  22      518.13      834.30   1094.52 o 
  -7   1  22        2.86     -190.88    970.01 o 
  -5   1  22     1848.18     2214.35   1213.30 o 
  -3   1  22       28.71      199.41    984.84 o 
  -1   1  22       41.59      191.62    584.35 o 
   1   1  22     1109.26     1468.81    559.84 o 
 -18   2  22      793.77      558.87    663.31 o 
 -16   2  22      376.62      380.96    624.83 o 
 -14   2  22      575.19     1151.68    908.00 o 
 -12   2  22     1779.47     2507.36    983.92 o 
 -10   2  22      685.06       27.69    977.34 o 
  -8   2  22       14.47      437.96   1042.80 o 
  -6   2  22       69.85      325.19   1034.50 o 
  -4   2  22     4251.80     4965.15   1062.06 o 
  -2   2  22      306.15      420.90    580.15 o 
 -15   3  22      181.66      686.13    667.69 o 
 -13   3  22       23.38     -139.48    538.60 o 
 -11   3  22     4097.06     1720.76    863.52 o 
  -9   3  22     1798.57      916.09    876.55 o 
  -7   3  22      263.05     -312.93    928.41 o 
  -5   3  22      353.57      506.42    780.54 o 
  -3   3  22      639.80      786.95    608.23 o 
                                                 
